# Supplementary material for: Reactive machine learning potential for accelerating transition state search in organic synthesis
Source: Nat Commun. 2026 May 8;17:6253. doi: 10.1038/s41467-026-72945-0 (PMC13376211; doi:10.1038/s41467-026-72945-0)
Supplement: Supplementary file 3 — Source Data [file 41467_2026_72945_MOESM3_ESM.xlsx]

## Sheet: fig2
Category	O_H_bond_length	H_Cl_bond_length
IRC	1.41395	1.35519
NMS	1.54835	1.19134
NMS	1.42487	1.21408
NMS	1.4521	1.39418
NMS	1.30332	1.4629
NMS	1.46141	1.41088
NMS	1.43076	1.28617
NMS	1.45586	1.49472
NMS	1.58374	1.19611
NMS	1.23207	1.47194
NMS	1.56412	1.20808
NMS	1.48112	1.1785
NMS	1.6049	1.15047
NMS	1.45209	1.37963
NMS	1.43285	1.32027
NMS	1.3493	1.4068
NMS	1.17011	1.53616
NMS	1.43817	1.51579
NMS	1.39714	1.38597
NMS	1.54523	1.34003
NMS	1.22381	1.59257
IRC	0.968161	2.03979
NMS	0.795032	2.15158
NMS	1.03395	2.09276
NMS	0.863477	2.0756
NMS	1.0935	1.98738
NMS	0.881869	2.04202
NMS	1.11992	1.88099
NMS	1.01001	1.99423
NMS	1.08043	1.89462
NMS	0.851317	2.19166
NMS	0.935905	2.11827
NMS	0.96114	2.01511
NMS	0.905609	2.15742
NMS	0.851209	2.08686
NMS	1.03807	2.20242
NMS	0.958434	2.0945
NMS	0.961466	1.98121
NMS	0.776115	2.13513
NMS	0.891545	2.17256
NMS	1.00653	1.93037
NMS	0.805363	2.05772
IRC	1.78118	1.29321
NMS	1.81326	1.32776
NMS	1.89648	1.15406
NMS	1.95211	1.19921
NMS	1.835	1.27296
NMS	1.6846	1.46372
NMS	1.91276	1.11736
NMS	1.6462	1.40661
NMS	1.83033	1.21221
NMS	1.90315	1.21121
NMS	1.64175	1.41935
NMS	1.84457	1.2466
NMS	1.67974	1.41809
NMS	1.69178	1.39515
NMS	1.90424	1.219
NMS	1.78075	1.42525
NMS	1.89937	1.20456
NMS	1.77384	1.38431
NMS	1.91419	1.21754
NMS	1.85982	1.25206
NMS	1.59117	1.46299
IRC	0.968066	2.5149
NMS	0.916586	2.81428
NMS	1.03009	2.51431
NMS	1.1043	2.476
NMS	1.04252	2.47362
NMS	0.882141	2.70366
NMS	0.910866	2.56251
NMS	1.14472	2.30781
NMS	0.836264	2.69634
NMS	1.04353	2.49068
NMS	0.987399	2.42266
NMS	1.17093	2.6284
NMS	0.969626	2.5079
NMS	0.915689	2.49958
NMS	0.963872	2.47137
NMS	1.02641	2.58487
NMS	0.971343	2.48632
NMS	0.934918	2.57031
NMS	0.99046	2.56278
NMS	0.986077	2.44247
NMS	1.04548	2.4011
IRC	1.00388	1.87085
NMS	1.03154	1.83125
NMS	1.1762	1.78386
NMS	1.02331	1.76379
NMS	0.930361	2.11033
NMS	0.984087	1.84051
NMS	1.0706	1.79051
NMS	1.06526	1.8258
NMS	0.991716	1.83178
NMS	1.04618	1.80073
NMS	0.991285	1.83849
NMS	1.06274	1.97199
NMS	1.05723	1.77961
NMS	1.22549	1.76827
NMS	0.805937	2.03161
NMS	0.933329	1.99861
NMS	1.01875	1.96961
NMS	1.13447	1.69832
NMS	0.959497	1.99533
NMS	1.08447	1.81228
NMS	0.990162	1.81166

## Sheet: fig3
a						b				c				d-e
Atom_number	DORTS_atoms	DORTS_heavy_atoms	Transition1x_atoms	Transition1x_heavy_atoms		Dataset	t-SNE 1	t-SNE 2		t-SNE 1	t-SNE 2	Energy_eV		The data is too large to display here due to size limitations. You may download on Zenodo at: https://doi.org/10.5281/zenodo.19402341
3	0	3	0	15		DORTS	-12.8513	0.940539		-12.8513	0.940539	2.54399
4	0	74	1	102		DORTS	9.77433	-10.1602		9.77433	-10.1602	0.906864
5	0	441	7	666		DORTS	-0.691901	11.1718		-0.691901	11.1718	-0.878754
6	15	1451	19	4583		DORTS	-0.284445	1.03621		-0.284445	1.03621	-0.505345
7	44	3492	42	4707		DORTS	-17.5056	-2.34815		-17.5056	-2.34815	3.01065
8	176	6367	175	0		DORTS	-3.18302	-24.6551		-3.18302	-24.6551	2.59647
9	367	8473	293	0		DORTS	7.58714	17.1085		7.58714	17.1085	2.28648
10	591	9385	674	0		DORTS	6.69461	5.23194		6.69461	5.23194	0.986249
11	957	8277	1055	0		DORTS	20.0067	-12.2633		20.0067	-12.2633	1.19069
12	1467	6955	1306	0		DORTS	4.61019	4.10639		4.61019	4.10639	2.47993
13	2027	5692	1342	0		DORTS	3.21516	18.7676		3.21516	18.7676	2.87078
14	2738	5318	1637	0		DORTS	-20.6213	0.750979		-20.6213	0.750979	2.95221
15	3184	4817	1176	0		DORTS	-20.6022	-0.785377		-20.6022	-0.785377	2.05338
16	3654	3689	1023	0		DORTS	-10.402	-10.6567		-10.402	-10.6567	1.22154
17	4355	2345	699	0		DORTS	10.7991	-19.3226		10.7991	-19.3226	1.19552
18	4290	1216	217	0		DORTS	11.1856	-19.5212		11.1856	-19.5212	2.11974
19	4511	697	316	0		DORTS	-3.29886	-1.03621		-3.29886	-1.03621	1.04406
20	4501	341	27	0		DORTS	-17.7308	-9.94639		-17.7308	-9.94639	2.58711
21	4247	216	61	0		DORTS	-20.5607	-1.86563		-20.5607	-1.86563	2.13983
22	4124	150	0	0		DORTS	-3.12524	-28.2045		-3.12524	-28.2045	3.11877
23	3670	144	3	0		DORTS	2.52163	-26.5014		2.52163	-26.5014	1.23006
24	3447	284	0	0		DORTS	-22.1284	-2.90428		-22.1284	-2.90428	0.287015
25	3344	327	0	0		DORTS	-6.50385	-27.8823		-6.50385	-27.8823	1.62264
26	3143	286	0	0		DORTS	-8.22165	6.89147		-8.22165	6.89147	1.62824
27	2849	126	0	0		DORTS	12.6148	-15.2754		12.6148	-15.2754	2.44956
28	2740	47	0	0		DORTS	14.345	-22.3931		14.345	-22.3931	3.05349
29	2223	8	0	0		DORTS	-16.5049	5.23371		-16.5049	5.23371	2.60537
30	1914	3	0	0		DORTS	20.3544	-21.606		20.3544	-21.606	2.99629
31	1472	0	0	0		DORTS	25.2448	-19.6106		25.2448	-19.6106	1.81784
32	1025	0	0	0		DORTS	-5.15965	23.6988		-5.15965	23.6988	1.13034
33	761	0	0	0		DORTS	-8.98968	1.06612		-8.98968	1.06612	0.713879
34	502	0	0	0		DORTS	-11.2343	-2.10059		-11.2343	-2.10059	-1.63201
35	311	0	0	0		DORTS	-3.5744	10.6992		-3.5744	10.6992	-2.335
36	236	0	0	0		DORTS	-9.21733	0.857042		-9.21733	0.857042	-1.97447
37	207	0	0	0		DORTS	0.339885	-12.0695		0.339885	-12.0695	2.06981
38	165	0	0	0		DORTS	0.505503	-15.0913		0.505503	-15.0913	1.40383
39	208	0	0	0		DORTS	-2.96961	-11.7752		-2.96961	-11.7752	2.43897
40	121	0	0	0		DORTS	3.2639	-9.61686		3.2639	-9.61686	1.49652
41	202	0	0	0		DORTS	-17.4124	-5.46852		-17.4124	-5.46852	0.819534
42	154	0	0	0		DORTS	-7.57923	17.9081		-7.57923	17.9081	0.708517
43	142	0	0	0		DORTS	-10.1124	0.662583		-10.1124	0.662583	0.986257
44	146	0	0	0		DORTS	-5.98761	18.3344		-5.98761	18.3344	0.99799
45	102	0	0	0		DORTS	5.74526	-15.5126		5.74526	-15.5126	0.654362
46	148	0	0	0		DORTS	6.36237	-22.359		6.36237	-22.359	0.407639
47	40	0	0	0		DORTS	3.64114	-16.3468		3.64114	-16.3468	2.81132
48	42	0	0	0		DORTS	3.85735	-15.8866		3.85735	-15.8866	2.14156
49	50	0	0	0		DORTS	-0.904018	20.25		-0.904018	20.25	2.14046
50	12	0	0	0		DORTS	-5.1983	15.3943		-5.1983	15.3943	0.717267
						DORTS	-0.0762081	22.8025		-0.0762081	22.8025	2.13788
						DORTS	-2.32991	19.2683		-2.32991	19.2683	2.50576
						DORTS	11.1132	22.9837		11.1132	22.9837	2.2724
						DORTS	-17.6548	11.376		-17.6548	11.376	1.52595
						DORTS	-23.6517	6.03918		-23.6517	6.03918	0.987279
						DORTS	-0.0343423	-21.04		-0.0343423	-21.04	1.30161
						DORTS	-5.13355	-23.6141		-5.13355	-23.6141	1.22671
						DORTS	-1.91322	-19.5124		-1.91322	-19.5124	0.29665
						DORTS	-23.6604	2.47565		-23.6604	2.47565	0.385238
						DORTS	-23.8777	6.02762		-23.8777	6.02762	2.6469
						DORTS	-18.0826	18.7955		-18.0826	18.7955	1.87159
						DORTS	-13.6581	8.05873		-13.6581	8.05873	1.41997
						DORTS	-9.17876	19.7647		-9.17876	19.7647	1.90914
						DORTS	-13.2447	9.31604		-13.2447	9.31604	1.78944
						DORTS	-15.0999	8.16693		-15.0999	8.16693	1.36945
						DORTS	-15.6279	7.59049		-15.6279	7.59049	1.39363
						DORTS	-2.60061	-15.8961		-2.60061	-15.8961	2.75244
						DORTS	-4.63559	-16.6165		-4.63559	-16.6165	2.71226
						DORTS	6.00967	-6.57917		6.00967	-6.57917	0.08053
						DORTS	6.24815	-5.1193		6.24815	-5.1193	0.648896
						DORTS	-16.0417	3.11666		-16.0417	3.11666	3.14004
						DORTS	-16.0477	3.05523		-16.0477	3.05523	2.5921
						DORTS	-11.6881	12.568		-11.6881	12.568	3.55887
						DORTS	12.3166	-9.76987		12.3166	-9.76987	1.0912
						DORTS	8.6499	-7.52863		8.6499	-7.52863	1.53317
						DORTS	-1.57318	10.6611		-1.57318	10.6611	0.585734
						DORTS	-1.95901	22.3667		1.16493	-20.9722	1.83933
						DORTS	1.16493	-20.9722		1.1873	-20.9131	0.710036
						DORTS	1.1873	-20.9131		-13.5178	22.2722	-0.557146
						DORTS	-13.5178	22.2722		-13.2018	22.7873	2.26401
						DORTS	-13.2018	22.7873		8.92201	-2.32791	1.90061
						DORTS	8.92201	-2.32791		-10.2282	14.6623	1.55975
						DORTS	-10.2282	14.6623		-4.92807	21.692	0.588515
						DORTS	-4.92807	21.692		10.8152	-14.4562	-0.11061
						DORTS	10.8152	-14.4562		7.96144	-6.76913	2.50021
						DORTS	7.96144	-6.76913		-0.217263	-19.5472	1.22374
						DORTS	-0.217263	-19.5472		6.53338	-5.61807	1.09038
						DORTS	6.53338	-5.61807		-3.09104	-1.40491	1.10163
						DORTS	-3.09104	-1.40491		-0.26769	1.30381	1.7659
						DORTS	-0.26769	1.30381		19.9909	12.713	0.220348
						DORTS	19.9909	12.713		23.5434	12.8363	0.330029
						DORTS	23.5434	12.8363		6.78677	22.7757	1.9614
						DORTS	6.78677	22.7757		3.72866	19.2787	0.0701379
						DORTS	3.72866	19.2787		19.6593	20.2915	0.77999
						DORTS	19.6593	20.2915		-2.08826	-0.951583	2.20282
						DORTS	-2.08826	-0.951583		-3.21532	-1.18477	1.12667
						DORTS	-3.21532	-1.18477		27.9048	-2.89545	-3.65641
						DORTS	27.9048	-2.89545		13.569	-1.6898	1.35469
						DORTS	13.569	-1.6898		17.823	7.03283	-0.0332301
						DORTS	17.823	7.03283		17.3821	4.13062	1.13328
						DORTS	17.3821	4.13062		-0.577496	0.56479	2.13501
						DORTS	-0.577496	0.56479		28.5297	-0.955448	1.98771
						DORTS	28.5297	-0.955448		27.9636	-2.90765	1.37882
						DORTS	27.9636	-2.90765		4.73018	1.13172	1.2877
						DORTS	4.73018	1.13172		-2.37686	-2.67562	2.7239
						DORTS	-2.37686	-2.67562		-0.64896	0.391263	2.64792
						DORTS	-0.64896	0.391263		9.40601	-20.5616	2.07151
						DORTS	9.40601	-20.5616		8.22025	-28.4124	1.72083
						DORTS	8.22025	-28.4124		8.68271	-28.7029	1.7884
						DORTS	8.68271	-28.7029		9.24017	-21.9627	1.851
						DORTS	9.24017	-21.9627		2.88988	18.713	4.17461
						DORTS	2.88988	18.713		21.9451	-12.3811	1.81261
						DORTS	21.9451	-12.3811		23.062	4.61196	1.81821
						DORTS	23.062	4.61196		13.4358	-27.0004	0.22705
						DORTS	13.4358	-27.0004		23.0904	-12.4892	3.9312
						DORTS	23.0904	-12.4892		21.7042	-12.1464	3.30168
						DORTS	21.7042	-12.1464		21.4636	-12.3189	2.76204
						DORTS	21.4636	-12.3189		21.9373	-12.2822	0.355409
						DORTS	21.9373	-12.2822		-0.440787	-0.647227	1.26335
						DORTS	-0.440787	-0.647227		14.0472	-12.686	2.26982
						DORTS	14.0472	-12.686		-24.3056	-8.24604	1.05076
						DORTS	-24.3056	-8.24604		-17.9069	-5.31683	0.860056
						DORTS	-17.9069	-5.31683		-0.61467	11.1999	1.3725
						DORTS	-0.61467	11.1999		13.71	-6.89044	1.96798
						DORTS	13.71	-6.89044		3.74417	-16.3488	-0.304717
						DORTS	3.74417	-16.3488		7.91629	3.57234	1.85788
						DORTS	7.91629	3.57234		13.0727	-10.4721	1.9429
						DORTS	13.0727	-10.4721		15.7409	7.36795	-0.328637
						DORTS	15.7409	7.36795		3.48226	-0.261824	1.95132
						DORTS	3.48226	-0.261824		15.6972	7.45517	2.82447
						DORTS	15.6972	7.45517		10.0587	21.8265	1.47859
						DORTS	10.0587	21.8265		-18.1952	2.24903	3.83512
						DORTS	-18.1952	2.24903		19.2631	-0.967882	1.32895
						DORTS	19.2631	-0.967882		-2.14701	-28.0792	0.461669
						DORTS	-2.14701	-28.0792		-0.625907	11.1617	1.51457
						DORTS	-0.625907	11.1617		-0.485339	7.81773	0.0197613
						DORTS	-0.485339	7.81773		-17.1289	4.41206	0.942867
						DORTS	-17.1289	4.41206		-6.01346	13.5813	-1.07461
						DORTS	-6.01346	13.5813		27.5238	4.72494	1.37378
						DORTS	27.5238	4.72494		0.655255	5.38023	0.180435
						DORTS	0.655255	5.38023		20.5075	11.9958	-3.37784
						DORTS	20.5075	11.9958		20.6666	-12.1634	-3.74206
						DORTS	20.6666	-12.1634		-3.88274	12.8678	-1.58161
						DORTS	-3.88274	12.8678		-3.09665	7.85484	-0.986986
						DORTS	-3.09665	7.85484		0.940725	22.6913	-2.16201
						DORTS	0.940725	22.6913		0.390224	-12.0583	0.687204
						DORTS	0.390224	-12.0583		5.74542	-15.5124	-2.07018
						DORTS	5.74542	-15.5124		-1.90099	-11.0894	-1.33933
						DORTS	-1.90099	-11.0894		-2.71137	-11.2132	-3.01482
						DORTS	-2.71137	-11.2132		11.0293	-6.81374	-0.984907
						DORTS	11.0293	-6.81374		16.7469	-4.14952	-1.18132
						DORTS	16.7469	-4.14952		-1.78407	-30.0315	-2.47879
						DORTS	-1.78407	-30.0315		17.1284	-24.8011	-1.72951
						DORTS	17.1284	-24.8011		4.14149	-13.7917	-1.58816
						DORTS	4.14149	-13.7917		24.547	-11.4904	0.408719
						DORTS	24.547	-11.4904		21.2531	-11.2714	-2.10883
						DORTS	21.2531	-11.2714		15.3426	-14.9644	-1.01401
						DORTS	15.3426	-14.9644		-11.6807	13.0952	2.67764
						DORTS	-11.6807	13.0952		-16.2027	21.9973	1.88631
						DORTS	-16.2027	21.9973		-20.6278	19.6202	0.340124
						DORTS	-20.6278	19.6202		-14.3663	24.1959	0.16668
						DORTS	-14.3663	24.1959		-0.722804	-19.4767	1.78266
						DORTS	-0.722804	-19.4767		-1.53029	-19.0005	-0.43037
						DORTS	-1.53029	-19.0005		-6.44814	-19.2942	0.99655
						DORTS	-6.44814	-19.2942		2.94656	-20.9866	2.13792
						DORTS	2.94656	-20.9866		-21.5961	5.40668	2.2529
						DORTS	16.855	0.376295		1.10722	26.404	1.35317
						DORTS	-21.5961	5.40668		-28.8	9.59192	1.61688
						DORTS	-10.9363	21.7166		-19.3342	19.5961	1.8703
						DORTS	1.10722	26.404		-25.196	6.10785	0.244729
						DORTS	-28.8	9.59192		15.5795	7.42116	0.623516
						DORTS	-19.3342	19.5961		9.48456	-11.4493	3.28099
						DORTS	-25.196	6.10785		16.8778	-2.2196	2.75434
						DORTS	15.5795	7.42116		-1.76508	-30.0458	4.64328
						DORTS	9.48456	-11.4493		18.0658	-24.4597	0.259457
						DORTS	16.8778	-2.2196		-16.2834	20.3576	2.30583
						DORTS	-1.76508	-30.0458		-21.5989	5.39538	1.91779
						DORTS	18.0658	-24.4597		-1.46191	-30.1999	1.24529
						DORTS	-16.2834	20.3576		17.8539	-24.3052	0.259996
						DORTS	-21.5989	5.39538		26.2117	-8.15328	-0.583971
						DORTS	-1.46191	-30.1999		6.86405	22.4404	-0.883735
						DORTS	17.8539	-24.3052		7.66448	4.78125	1.1772
						DORTS	26.2117	-8.15328		-1.66386	-23.8726	-0.61627
						DORTS	6.86405	22.4404		16.6053	13.7264	-1.43076
						DORTS	7.66448	4.78125		-1.72254	0.311003	0.479386
						DORTS	-5.76885	27.1763		22.233	-5.99119	-2.13837
						DORTS	-1.66386	-23.8726		9.10321	16.7541	-3.54926
						DORTS	16.6053	13.7264		0.685425	24.9799	-0.0889084
						DORTS	-1.72254	0.311003		-20.6728	-0.0473552	-1.56549
						DORTS	22.233	-5.99119		-10.2158	18.2141	-2.42115
						DORTS	9.10321	16.7541		-8.28354	15.0091	-2.16686
						DORTS	0.685425	24.9799		20.2461	-5.89106	1.58558
						DORTS	-20.6728	-0.0473552		4.36254	20.1818	0.407247
						DORTS	-10.2158	18.2141		-15.9105	11.0245	-4.96731
						DORTS	-8.28354	15.0091		-8.76579	-11.1283	-2.94544
						DORTS	20.2461	-5.89106		-1.66386	-23.9169	0.270966
						DORTS	4.36254	20.1818		-20.5873	2.84205	0.563244
						DORTS	-15.9105	11.0245		12.2224	-13.4051	1.55998
						DORTS	-8.76579	-11.1283		14.1756	-21.2807	0.525829
						DORTS	-1.66386	-23.9169		-13.666	12.9585	-1.83133
						DORTS	-20.5873	2.84205		-6.11483	12.1289	0.161719
						DORTS	-4.60322	24.0814		-5.12292	23.6947	0.469953
						DORTS	12.2224	-13.4051		-7.65418	10.692	0.843213
						DORTS	14.1756	-21.2807		-9.50243	0.736686	1.5142
						DORTS	-13.666	12.9585		-4.04085	10.9379	-1.04077
						DORTS	-6.11483	12.1289		4.09775	-9.38657	-1.32116
						DORTS	-5.12292	23.6947		7.46632	-8.55913	1.67842
						DORTS	-7.65418	10.692		-3.20809	-11.7902	2.17652
						DORTS	-9.50243	0.736686		3.56811	-9.33947	1.84524
						DORTS	-4.04085	10.9379		-3.02144	-11.7507	1.52477
						DORTS	4.09775	-9.38657		5.20185	12.9461	1.27916
						DORTS	7.46632	-8.55913		-6.27541	18.2127	2.71737
						DORTS	-3.20809	-11.7902		-10.1237	0.63219	0.994048
						DORTS	3.56811	-9.33947		9.55733	-8.06073	0.864008
						DORTS	-3.02144	-11.7507		6.86583	-6.34281	-0.189593
						DORTS	5.20185	12.9461		2.66775	-15.7914	1.76713
						DORTS	-6.27541	18.2127		7.83228	-8.73535	-0.0699816
						DORTS	-10.1237	0.63219		-3.98987	20.6297	1.62981
						DORTS	9.55733	-8.06073		11.0035	22.8809	0.370664
						DORTS	6.86583	-6.34281		0.0577779	18.0931	0.396179
						DORTS	2.66775	-15.7914		-13.6545	22.9675	1.29389
						DORTS	7.83228	-8.73535		-11.6647	18.592	-1.09113
						DORTS	-3.98987	20.6297		-23.6736	6.00059	1.95007
						DORTS	11.0035	22.8809		-3.71453	-23.6076	-0.155026
						DORTS	0.0577779	18.0931		-5.12962	-23.8454	1.873
						DORTS	-13.6545	22.9675		-16.2864	22.0122	0.809605
						DORTS	-11.6647	18.592		-24.1316	6.33416	0.476414
						DORTS	-23.6736	6.00059		-6.64111	22.2619	0.0410582
						DORTS	-3.71453	-23.6076		-13.7111	7.95535	-1.8065
						DORTS	-5.12962	-23.8454		-13.627	8.04497	-1.69292
						DORTS	-16.2864	22.0122		-16.3901	6.61748	0.129448
						DORTS	-24.1316	6.33416		-15.5098	7.72375	0.404408
						DORTS	-6.64111	22.2619		-15.4626	6.03551	1.18371
						DORTS	-13.7111	7.95535		9.33243	-2.57398	2.6711
						DORTS	-13.627	8.04497		5.17007	-5.40208	-0.188072
						DORTS	-15.1529	8.10376		8.38379	-3.37615	1.39728
						DORTS	-16.3901	6.61748		-2.80319	-15.7401	-0.0295396
						DORTS	-15.5098	7.72375		-11.6697	13.0678	1.04268
						DORTS	-15.4626	6.03551		-11.7388	12.7978	2.52917
						DORTS	9.33243	-2.57398		-16.042	3.03923	-0.360076
						DORTS	5.17007	-5.40208		3.73222	-15.1667	1.21183
						DORTS	8.38379	-3.37615		9.44264	-6.85836	2.05884
						DORTS	-2.80319	-15.7401		-2.21921	22.3228	0.214684
						DORTS	-11.6697	13.0678		2.97988	22.7933	2.74343
						DORTS	-11.7388	12.7978		-1.43403	-23.0926	0.784184
						DORTS	-16.042	3.03923		1.51829	-20.3681	1.73423
						DORTS	3.73222	-15.1667		-14.9947	19.7933	3.45261
						DORTS	9.44264	-6.85836		-15.1032	19.742	0.500664
						DORTS	-2.21921	22.3228		4.07774	-5.01295	-0.0464879
						DORTS	2.97988	22.7933		5.78429	-5.15359	0.81089
						DORTS	-1.43403	-23.0926		8.99569	-2.2831	0.0134755
						DORTS	1.51829	-20.3681		18.1492	11.4024	-0.108466
						DORTS	-14.9947	19.7933		2.20681	24.9596	1.28781
						DORTS	-15.1032	19.742		17.4501	-8.60348	2.32265
						DORTS	4.07774	-5.01295		16.3238	-4.07373	0.969979
						DORTS	5.78429	-5.15359		1.16935	-20.0618	2.48797
						DORTS	8.99569	-2.2831		16.5607	-5.90937	2.54522
						DORTS	18.1492	11.4024		5.48478	19.6682	0.861025
						DORTS	2.20681	24.9596		14.7051	7.63705	2.35512
						DORTS	17.4501	-8.60348		23.0131	7.83229	-0.121726
						DORTS	16.3238	-4.07373		4.62087	2.43139	1.22129
						DORTS	1.16935	-20.0618		6.94266	22.3948	0.870127
						DORTS	16.5607	-5.90937		6.34145	15.4225	1.47223
						DORTS	5.48478	19.6682		25.3331	0.497563	3.11519
						DORTS	14.7051	7.63705		6.68694	19.0111	2.6497
						DORTS	23.0131	7.83229		3.78133	19.6931	2.18433
						DORTS	4.62087	2.43139		12.818	-2.94185	2.61792
						DORTS	6.94266	22.3948		18.3464	5.81936	0.540222
						DORTS	6.34145	15.4225		18.2706	14.0289	0.70185
						DORTS	25.3331	0.497563		17.9827	12.1438	1.53554
						DORTS	6.68694	19.0111		-0.278095	-5.13893	0.85757
						DORTS	3.78133	19.6931		6.82578	5.28197	1.55781
						DORTS	12.818	-2.94185		24.7738	4.19158	-0.354668
						DORTS	18.3464	5.81936		30.2232	0.329475	-0.598237
						DORTS	18.2706	14.0289		30.0033	0.762586	1.32059
						DORTS	17.9827	12.1438		6.12378	13.2998	-0.340404
						DORTS	-0.278095	-5.13893		1.7114	8.78639	0.657497
						DORTS	6.82578	5.28197		9.74491	19.7504	1.38178
						DORTS	24.7738	4.19158		9.76331	-27.7118	0.92972
						DORTS	30.2232	0.329475		13.3328	-13.8539	2.38601
						DORTS	30.0033	0.762586		-0.319093	24.9415	0.973564
						DORTS	6.12378	13.2998		24.2684	-2.97645	-0.40861
						DORTS	1.7114	8.78639		13.5112	-25.4585	0.505828
						DORTS	9.74491	19.7504		24.166	-3.2981	1.22422
						DORTS	9.76331	-27.7118		22.5609	-5.33358	2.00533
						DORTS	13.3328	-13.8539		24.5258	-2.56127	1.0643
						DORTS	-0.319093	24.9415		4.92311	14.7071	1.10154
						DORTS	24.2684	-2.97645		19.8117	-6.15353	0.99503
						DORTS	13.5112	-25.4585		-8.26812	14.9811	1.30076
						DORTS	24.166	-3.2981		-5.06484	23.7241	1.08202
						DORTS	22.5609	-5.33358		1.9193	26.1528	0.0635628
						DORTS	22.4716	-5.04524		-6.86689	21.9268	1.7632
						DORTS	24.5258	-2.56127		19.1414	-1.2954	0.997696
						DORTS	4.92311	14.7071		9.03139	-6.96037	-3.10071
						DORTS	19.8117	-6.15353		8.3934	21.3654	1.07585
						DORTS	-8.26812	14.9811		10.6338	14.3479	-0.0262148
						DORTS	-5.06484	23.7241		-0.447238	4.76026	0.993568
						DORTS	1.9193	26.1528		9.21607	13.4221	-1.22337
						DORTS	-6.86689	21.9268		13.982	16.0354	-0.555139
						DORTS	19.1414	-1.2954		13.7024	21.7612	0.710077
						DORTS	9.03139	-6.96037		10.2052	10.7939	1.94625
						DORTS	8.3934	21.3654		-10.9467	17.6892	1.69023
						DORTS	10.6338	14.3479		16.9966	-2.13326	0.872939
						DORTS	-0.447238	4.76026		2.89904	-26.897	0.903661
						DORTS	9.21607	13.4221		0.0610062	18.6948	-1.14416
						DORTS	13.982	16.0354		-7.32897	5.46618	-1.23075
						DORTS	13.7024	21.7612		23.2546	3.89312	4.39046
						DORTS	10.2052	10.7939		0.215942	17.2084	2.12183
						DORTS	-10.9467	17.6892		9.94455	-22.3714	2.00248
						DORTS	16.9966	-2.13326		0.863811	11.6056	0.872345
						DORTS	2.89904	-26.897		-2.0567	15.0862	1.76707
						DORTS	0.0610062	18.6948		0.80767	20.5212	1.61233
						DORTS	-7.32897	5.46618		2.50251	22.825	2.92797
						DORTS	23.2546	3.89312		3.89205	-9.38759	-1.02168
						DORTS	0.215942	17.2084		9.55709	-8.06081	3.01569
						DORTS	9.94455	-22.3714		17.9347	-8.54499	2.56109
						DORTS	0.863811	11.6056		25.135	0.497507	0.125314
						DORTS	-2.0567	15.0862		2.94503	-13.9738	0.00723426
						DORTS	0.80767	20.5212		20.4773	-1.88945	1.50808
						DORTS	2.50251	22.825		10.7108	-7.58494	0.253699
						DORTS	3.89205	-9.38759		0.856809	-24.2669	0.65847
						DORTS	9.55709	-8.06081		21.0994	-24.033	2.79183
						DORTS	17.9347	-8.54499		25.5643	-6.22035	1.16052
						DORTS	25.135	0.497507		21.8903	-2.35677	-1.09639
						DORTS	2.94503	-13.9738		-11.1059	8.5277	0.569699
						DORTS	20.4773	-1.88945		-4.05871	21.4665	-1.78268
						DORTS	10.7108	-7.58494		-12.4505	23.3505	0.180918
						DORTS	0.856809	-24.2669		-13.0202	24.5065	1.73619
						DORTS	21.0994	-24.033		-3.31246	-18.6829	0.678127
						DORTS	25.5643	-6.22035		3.02327	-20.4638	3.11477
						DORTS	21.8903	-2.35677		-11.0125	21.5823	0.507939
						DORTS	17.9443	-6.54322		-10.9966	21.7376	0.256835
						DORTS	-11.1059	8.5277		5.97314	27.5902	1.49409
						DORTS	-4.05871	21.4665		-28.2535	-2.38273	0.308418
						DORTS	-12.4505	23.3505		-29.4359	1.54945	-1.08403
						DORTS	-13.0202	24.5065		-26.9983	9.35824	-0.709059
						DORTS	-3.31246	-18.6829		-28.3577	-5.49671	1.93224
						DORTS	3.02327	-20.4638		-28.3093	-5.55741	-1.06674
						DORTS	-11.0125	21.5823		-5.74866	27.369	1.75067
						DORTS	-10.9966	21.7376		22.7667	-5.9177	0.729455
						DORTS	5.97314	27.5902		7.46145	16.5437	-3.31331
						DORTS	-28.2535	-2.38273		2.52525	25.1053	-3.66164
						DORTS	-29.4359	1.54945		12.6477	-10.4103	-1.66203
						DORTS	-26.9983	9.35824		20.0908	-5.98374	-0.254632
						DORTS	-28.3577	-5.49671		4.20623	20.1052	-2.66284
						DORTS	-28.3093	-5.55741		-15.9317	11.1027	0.137303
						DORTS	-5.74866	27.369		-15.8044	10.4235	-2.26485
						DORTS	22.7667	-5.9177		-1.43211	-25.4829	-1.1117
						DORTS	7.46145	16.5437		-5.4216	-26.4646	-1.85149
						DORTS	2.52525	25.1053		12.23	-13.3971	-1.96003
						DORTS	12.6477	-10.4103		14.1789	-21.254	-1.09736
						DORTS	20.0908	-5.98374		-13.4491	12.9135	-3.32804
						DORTS	4.20623	20.1052		-13.6711	12.9488	-2.29518
						DORTS	-15.9317	11.1027		5.97962	13.6585	-1.94725
						DORTS	-15.8044	10.4235		-13.3704	23.0365	0.222493
						DORTS	-1.43211	-25.4829		-16.6817	20.5392	-1.35761
						DORTS	-5.4216	-26.4646		-15.3163	7.95061	2.73234
						DORTS	12.23	-13.3971		6.72962	19.049	1.84376
						DORTS	14.1789	-21.254		3.93236	19.8564	-1.93888
						DORTS	-13.4491	12.9135		-1.79893	15.981	-0.247297
						DORTS	-13.6711	12.9488		4.42136	24.2044	1.8086
						DORTS	5.97962	13.6585		14.5026	-5.8156	-0.0280742
						DORTS	-13.3704	23.0365		0.915977	-24.242	0.783882
						DORTS	-16.6817	20.5392		21.3631	-24.0083	-0.94639
						DORTS	-15.3163	7.95061		14.571	-4.37599	-1.37334
						DORTS	6.72962	19.049		25.5498	-6.27492	1.00862
						DORTS	3.93236	19.8564		17.7879	-6.31476	1.15793
						DORTS	-1.79893	15.981		-12.3602	23.4561	1.17078
						DORTS	4.42136	24.2044		-13.9734	21.6204	-1.11083
						DORTS	14.2246	16.6304		-11.0001	21.717	-0.0915623
						DORTS	14.5026	-5.8156		14.4532	-20.8443	0.133855
						DORTS	0.915977	-24.242		-2.52476	15.5523	4.61095
						DORTS	21.3631	-24.0083		13.0162	-6.5507	-0.0824412
						DORTS	14.571	-4.37599		14.5207	-3.45833	1.34769
						DORTS	25.5498	-6.27492		21.3131	-24.0215	1.09018
						DORTS	17.7879	-6.31476		25.9547	-5.89204	-0.443366
						DORTS	-12.3602	23.4561		4.75063	-14.0947	-0.784549
						DORTS	-13.9734	21.6204		7.20298	23.0051	0.900178
						DORTS	-11.0001	21.717		8.26403	10.1073	-0.353716
						DORTS	14.4532	-20.8443		5.18438	20.2721	-1.03264
						DORTS	-2.52476	15.5523		-0.840114	0.164478	-1.39403
						DORTS	13.0162	-6.5507		-5.79114	27.9526	-0.0622556
						DORTS	1.25244	-24.1058		-0.308126	-23.5952	-2.39361
						DORTS	14.5207	-3.45833		2.04289	17.1509	-3.70944
						DORTS	21.3131	-24.0215		25.3939	-6.60514	-0.231524
						DORTS	25.9547	-5.89204		2.59535	6.18264	-1.49746
						DORTS	4.75063	-14.0947		22.1192	-4.39176	-1.92195
						DORTS	7.20298	23.0051		10.7903	16.6868	-2.5392
						DORTS	8.26403	10.1073		14.7161	20.3875	-0.667936
						DORTS	5.18438	20.2721		4.69194	19.4419	-1.7624
						DORTS	-0.840114	0.164478		-8.57499	23.5324	0.256699
						DORTS	-5.79114	27.9526		-17.356	7.75156	1.92218
						DORTS	-0.308126	-23.5952		15.5742	-1.80605	2.16712
						DORTS	2.04289	17.1509		20.7573	-5.3285	1.33007
						DORTS	25.3939	-6.60514		4.96235	20.5203	-1.53933
						DORTS	2.59535	6.18264		4.10258	19.988	1.51437
						DORTS	22.1192	-4.39176		-10.2473	23.8153	-1.00002
						DORTS	10.7903	16.6868		-17.5712	7.53475	-0.253603
						DORTS	14.7161	20.3875		-15.8098	10.5237	-1.02328
						DORTS	4.69194	19.4419		-2.24043	-26.3112	-0.918906
						DORTS	-8.57499	23.5324		0.118269	25.5058	1.93733
						DORTS	-17.356	7.75156		15.7224	-14.528	0.527628
						DORTS	15.5742	-1.80605		-4.18535	25.4101	0.112927
						DORTS	20.7573	-5.3285		22.2364	-18.2704	-1.53915
						DORTS	4.96235	20.5203		24.6608	-17.6898	-1.23847
						DORTS	4.10258	19.988		-6.31815	12.1012	2.24344
						DORTS	-10.2473	23.8153		-5.09409	23.8249	1.76514
						DORTS	-17.5712	7.53475		-5.13575	12.3404	0.255535
						DORTS	-15.8098	10.5237		-1.91285	15.191	0.75669
						DORTS	-2.24043	-26.3112		-3.11151	15.5534	0.528556
						DORTS	0.118269	25.5058		-0.75976	11.3749	0.291734
						DORTS	15.7224	-14.528		-2.56097	17.2891	-3.9369
						DORTS	-4.18535	25.4101		-2.35066	14.3435	-1.51924
						DORTS	22.2364	-18.2704		9.91413	-7.00207	-0.0615128
						DORTS	24.6608	-17.6898		9.04046	-7.58289	-5.32646
						DORTS	-6.31815	12.1012		8.82946	-7.67259	-0.443189
						DORTS	-5.09409	23.8249		-6.39491	3.76049	-0.0749831
						DORTS	-5.13575	12.3404		-4.56659	15.5578	1.77257
						DORTS	-1.91285	15.191		-2.84085	18.2261	4.67244
						DORTS	-3.11151	15.5534		16.3552	-3.92838	0.0923803
						DORTS	-0.75976	11.3749		17.1823	-6.77476	1.46808
						DORTS	-2.56097	17.2891		10.6418	-10.6413	0.492993
						DORTS	-2.35066	14.3435		10.5745	-7.57707	-3.45513
						DORTS	9.91413	-7.00207		1.21146	22.2168	0.329944
						DORTS	9.04046	-7.58289		-0.532929	21.3002	-3.59213
						DORTS	8.82946	-7.67259		-13.1762	23.0007	-5.26927
						DORTS	-6.39491	3.76049		-13.3654	22.5157	-1.41975
						DORTS	-4.56659	15.5578		-1.42884	-25.383	-1.64701
						DORTS	-2.67341	18.0569		0.836157	-21.1767	-0.119881
						DORTS	-2.84085	18.2261		0.573157	-19.9207	-0.119708
						DORTS	16.3552	-3.92838		-13.8841	21.8511	1.37464
						DORTS	17.1823	-6.77476		-14.4557	20.8105	-0.239463
						DORTS	10.6418	-10.6413		-14.9109	20.7541	-1.80342
						DORTS	10.5745	-7.57707		-15.0202	20.4557	1.43403
						DORTS	1.21146	22.2168		-4.54885	24.6563	2.40261
						DORTS	-0.976006	17.7476		-7.78214	20.9354	1.58898
						DORTS	-0.532929	21.3002		-13.4887	12.8885	1.29138
						DORTS	-13.1762	23.0007		-8.97929	21.5803	1.77663
						DORTS	-13.3654	22.5157		-9.02153	21.5116	0.25179
						DORTS	-1.42884	-25.383		-9.03419	21.4714	3.29707
						DORTS	0.836157	-21.1767		9.60378	-4.1474	1.69894
						DORTS	0.573157	-19.9207		9.72215	-2.25115	1.85455
						DORTS	-13.8841	21.8511		9.50473	-4.83218	0.892133
						DORTS	-14.4557	20.8105		8.45845	-3.58281	3.03949
						DORTS	-14.9109	20.7541		-4.03984	21.4449	2.38114
						DORTS	-15.0202	20.4557		-4.68692	20.9208	0.177992
						DORTS	-4.54885	24.6563		-4.48653	20.9442	2.85357
						DORTS	-7.78214	20.9354		4.02899	-15.0724	0.0157551
						DORTS	-13.4887	12.8885		10.1805	-6.95122	1.33099
						DORTS	-8.97929	21.5803		-1.37836	22.4756	0.981057
						DORTS	-9.02153	21.5116		2.78565	22.8635	1.53521
						DORTS	-9.03419	21.4714		1.6128	-20.2918	0.0316157
						DORTS	9.60378	-4.1474		1.53303	-20.4112	2.36813
						DORTS	9.72215	-2.25115		-12.3697	23.3014	1.50857
						DORTS	9.50473	-4.83218		-12.514	23.1804	1.77803
						DORTS	8.45845	-3.58281		5.15163	-3.72249	0.787711
						DORTS	-4.03984	21.4449		9.28309	-2.03901	-0.545044
						DORTS	-4.68692	20.9208		9.3134	-2.0008	-1.06202
						DORTS	-4.48653	20.9442		9.09684	-2.19658	-2.08274
						DORTS	4.02899	-15.0724		0.582694	25.338	-1.94377
						DORTS	10.1805	-6.95122		-8.00025	14.0682	-3.15047
						DORTS	-1.37836	22.4756		15.2402	-11.3061	-2.8873
						DORTS	2.78565	22.8635		15.8075	-3.98697	-0.491702
						DORTS	1.6128	-20.2918		0.940901	-20.0338	-0.782278
						DORTS	1.53303	-20.4112		6.81401	-5.1649	-2.23677
						DORTS	-12.3697	23.3014		-2.41304	-1.25272	-0.0528631
						DORTS	-12.514	23.1804		16.1769	16.7286	0.846138
						DORTS	5.15163	-3.72249		18.8209	17.833	1.68303
						DORTS	9.28309	-2.03901		0.396381	0.0226874	-0.397193
						DORTS	9.3134	-2.0008		16.334	17.9018	-0.0904659
						DORTS	9.09684	-2.19658		19.7633	20.3301	-0.0786908
						DORTS	0.582694	25.338		4.37119	20.2433	-0.367804
						DORTS	-8.00025	14.0682		19.5575	-9.91302	0.152734
						DORTS	15.2402	-11.3061		0.470347	-7.58513	1.83149
						DORTS	15.8075	-3.98697		20.9735	3.67478	2.00605
						DORTS	0.940901	-20.0338		10.6946	20.0523	0.837489
						DORTS	6.81401	-5.1649		24.1271	2.16979	1.53772
						DORTS	-2.41304	-1.25272		28.4135	-2.19697	1.05296
						DORTS	16.1769	16.7286		27.8964	-2.89573	1.5302
						DORTS	18.8209	17.833		5.57728	13.3457	2.40656
						DORTS	0.396381	0.0226874		11.9153	13.606	0.509948
						DORTS	16.334	17.9018		12.5687	20.0376	0.0333764
						DORTS	19.7633	20.3301		8.19858	-28.4785	0.279327
						DORTS	4.37119	20.2433		16.3723	-20.2218	1.22354
						DORTS	19.5575	-9.91302		18.9714	15.8021	-0.0474389
						DORTS	0.470347	-7.58513		21.7894	-6.12636	-0.0675463
						DORTS	20.9735	3.67478		3.10081	25.2044	0.827464
						DORTS	10.6946	20.0523		24.325	-2.5833	1.34071
						DORTS	24.1271	2.16979		25.5925	5.32586	1.65714
						DORTS	28.4135	-2.19697		13.5309	-25.469	1.82985
						DORTS	27.8964	-2.89573		24.9542	-1.86441	0.995072
						DORTS	5.57728	13.3457		25.2387	-1.43081	0.174102
						DORTS	11.9153	13.606		24.738	-1.83878	1.76743
						DORTS	12.5687	20.0376		24.7897	-1.74924	-0.0633341
						DORTS	8.19858	-28.4785		10.7985	19.8823	0.467501
						DORTS	16.3723	-20.2218		-0.653742	17.2833	4.20725
						DORTS	18.9714	15.8021		-5.28217	12.3414	2.54097
						DORTS	21.7894	-6.12636		-5.07228	12.6687	3.21165
						DORTS	3.10081	25.2044		7.41145	26.3882	0.371817
						DORTS	24.325	-2.5833		16.7082	-2.24144	-0.0315315
						DORTS	25.5925	5.32586		10.2682	-4.75913	0.91012
						DORTS	13.5309	-25.469		8.34355	21.3735	-0.206611
						DORTS	24.9542	-1.86441		10.9246	14.4883	0.332559
						DORTS	25.2387	-1.43081		5.42559	24.0965	-1.95213
						DORTS	24.738	-1.83878		9.91439	13.7563	-0.520321
						DORTS	24.7897	-1.74924		9.44461	13.5606	0.476083
						DORTS	10.7985	19.8823		13.9972	16.1109	-2.87522
						DORTS	-0.653742	17.2833		12.985	22.183	-0.723739
						DORTS	-5.28217	12.3414		8.39627	10.6519	1.09296
						DORTS	-5.07228	12.6687		-11.4005	17.2822	0.743693
						DORTS	7.41145	26.3882		1.49798	-28.1822	1.51452
						DORTS	16.7082	-2.24144		6.9593	26.5313	0.578065
						DORTS	10.2682	-4.75913		-0.285191	18.7983	-0.253606
						DORTS	8.34355	21.3735		-1.40383	27.9799	0.160856
						DORTS	10.9246	14.4883		1.58264	-5.83844	1.09987
						DORTS	5.42559	24.0965		-3.33549	-0.974155	1.10543
						DORTS	9.91439	13.7563		9.43452	-21.9773	0.883004
						DORTS	9.44461	13.5606		1.10011	11.543	0.0472741
						DORTS	13.9972	16.1109		-1.97842	15.0588	0.0456153
						DORTS	12.985	22.183		9.91404	-7.00231	0.726974
						DORTS	8.39627	10.6519		16.7018	-3.88757	0.0194087
						DORTS	-11.4005	17.2822		18.5764	-7.78872	0.583281
						DORTS	1.49798	-28.1822		5.52377	-12.9459	-0.0654334
						DORTS	6.9593	26.5313		20.4779	-1.87376	2.34938
						DORTS	-0.285191	18.7983		10.8455	-7.95446	1.94655
						DORTS	-1.40383	27.9799		1.19938	-24.1441	0.895732
						DORTS	1.58264	-5.83844		21.4166	-23.9931	-3.71529
						DORTS	-3.33549	-0.974155		22.8637	-1.06471	-0.0389852
						DORTS	9.43452	-21.9773		21.6943	-2.20846	0.745114
						DORTS	1.10011	11.543		-6.69536	22.3772	1.28834
						DORTS	-1.97842	15.0588		-4.2383	21.2808	0.576747
						DORTS	9.91404	-7.00231		-12.3708	23.3437	0.326362
						DORTS	16.7018	-3.88757		-13.8242	21.8561	2.37595
						DORTS	18.5764	-7.78872		-15.8374	21.4135	1.5069
						DORTS	5.52377	-12.9459		-13.1599	24.6194	0.705606
						DORTS	20.4779	-1.87376		1.22654	-20.1896	-1.34472
						DORTS	10.8455	-7.95446		-0.947246	-18.9692	-1.91765
						DORTS	1.19938	-24.1441		-3.29269	-18.6886	4.57753
						DORTS	21.4166	-23.9931		3.01819	-20.4557	1.83721
						DORTS	14.6659	-4.45893		16.9705	0.280662	1.6916
						DORTS	22.8637	-1.06471		-11.0252	21.5739	-0.194199
						DORTS	21.6943	-2.20846		-11.016	21.7473	1.40922
						DORTS	-6.69536	22.3772		5.71422	27.4253	-1.00696
						DORTS	-4.2383	21.2808		-28.4513	-1.86687	2.81587
						DORTS	-12.3708	23.3437		-17.1207	24.1192	2.37838
						DORTS	-13.8242	21.8561		5.21721	20.2761	0.048488
						DORTS	-15.8374	21.4135		-5.83184	27.8052	-0.18736
						DORTS	-13.1599	24.6194		12.2597	16.8774	1.3154
						DORTS	1.22654	-20.1896		14.4962	20.3077	0.316566
						DORTS	-0.947246	-18.9692		22.4351	-3.91133	-0.239891
						DORTS	-3.29269	-18.6886		4.93214	20.5106	2.70681
						DORTS	3.01819	-20.4557		-10.3228	23.708	0.94372
						DORTS	16.9705	0.280662		-7.41638	26.3626	-1.27983
						DORTS	-11.0252	21.5739		0.647171	-24.1819	0.7967
						DORTS	-11.016	21.7473		3.29034	-24.4192	0.391351
						DORTS	5.71422	27.4253		-12.1636	15.7511	-1.9352
						DORTS	-28.4513	-1.86687		-2.16416	-26.1465	0.862534
						DORTS	-17.1207	24.1192		16.2007	-5.6769	1.86177
						DORTS	5.21721	20.2761		15.7699	-14.4863	0.580697
						DORTS	-5.83184	27.8052		-4.47763	25.2496	2.75929
						DORTS	12.2597	16.8774		-4.81757	25.8705	0.402859
						DORTS	14.4962	20.3077		-6.33079	3.75934	2.08781
						DORTS	22.4351	-3.91133		-12.3429	23.5463	-2.33277
						DORTS	4.93214	20.5106		-13.9658	21.6304	-3.77239
						DORTS	-10.3228	23.708		-9.006	21.5789	-0.745118
						DORTS	-7.41638	26.3626		6.98447	19.3816	1.72975
						DORTS	0.647171	-24.1819		4.80627	20.6568	0.223657
						DORTS	3.29034	-24.4192		-2.43064	15.1495	0.45062
						DORTS	-12.1636	15.7511		5.41214	24.1597	-0.486785
						DORTS	-2.16416	-26.1465		6.37036	26.0791	-2.48814
						DORTS	16.2007	-5.6769		-1.52176	27.8547	-2.7376
						DORTS	15.7699	-14.4863		1.43735	-24.0469	-2.31874
						DORTS	-4.47763	25.2496		21.2888	-24.0279	-3.14592
						DORTS	-4.81757	25.8705		14.6812	-4.49442	-0.58108
						DORTS	-6.33079	3.75934		25.5835	-6.21546	-2.61286
						DORTS	-12.3429	23.5463		22.8828	-1.07031	-2.41934
						DORTS	-13.9658	21.6304		21.4653	-2.39233	-2.27251
						DORTS	-9.006	21.5789		-12.3704	23.3064	-1.94468
						DORTS	6.98447	19.3816		-13.9441	21.5518	-0.984736
						DORTS	4.80627	20.6568		16.9561	0.329595	-1.38853
						DORTS	-2.43064	15.1495		-11.0154	21.5847	-2.63184
						DORTS	5.41214	24.1597		-10.9933	21.713	-2.42261
						DORTS	6.37036	26.0791		5.84584	27.54	-2.06009
						DORTS	-1.52176	27.8547		-28.3581	-6.14762	-1.58726
						DORTS	1.43735	-24.0469		17.3679	-5.04606	2.15102
						DORTS	21.2888	-24.0279		16.5672	-13.7527	1.31725
						DORTS	14.6812	-4.49442		-1.73864	15.9994	-1.4431
						DORTS	25.5835	-6.21546		1.46333	-24.0234	0.0532033
						DORTS	22.8828	-1.07031		21.3745	-24.0052	-0.217876
						DORTS	21.4653	-2.39233		26.1144	-5.78186	-0.0788224
						DORTS	-12.3704	23.3064		-2.06056	16.0101	1.16346
						DORTS	-13.9441	21.5518		-6.62392	22.1516	-0.959393
						DORTS	16.9561	0.329595		4.55459	-14.183	0.925983
						DORTS	-11.0154	21.5847		4.50013	2.33168	0.974449
						DORTS	-10.9933	21.713		10.6625	11.6237	1.41343
						DORTS	5.84584	27.54		5.12058	20.2282	-0.183905
						DORTS	-28.3581	-6.14762		-5.75526	28.0431	0.201673
						DORTS	17.3679	-5.04606		-0.168337	-23.5299	1.92181
						DORTS	16.5672	-13.7527		3.34132	25.2553	4.4504
						DORTS	-1.73864	15.9994		25.6686	-6.2026	-0.28878
						DORTS	1.46333	-24.0234		10.7101	20.1057	1.22375
						DORTS	21.3745	-24.0052		21.923	-4.4996	1.28271
						DORTS	26.1144	-5.78186		10.0172	16.6659	1.25608
						DORTS	-2.06056	16.0101		2.80524	24.9535	0.199043
						DORTS	-6.62392	22.1516		4.70448	19.4791	-0.704998
						DORTS	4.55459	-14.183		-12.9004	15.9629	-0.981986
						DORTS	4.50013	2.33168		-8.51107	23.6654	1.19547
						DORTS	10.6625	11.6237		-6.84584	25.6995	0.218666
						DORTS	5.12058	20.2282		-0.696354	17.3032	-0.739904
						DORTS	-5.75526	28.0431		20.8601	-5.18646	-1.60607
						DORTS	-0.168337	-23.5299		4.86684	20.4555	-0.0218989
						DORTS	3.34132	25.2553		-10.2932	23.7436	-3.10993
						DORTS	25.6686	-6.2026		-6.81691	25.7215	-4.16527
						DORTS	10.7101	20.1057		0.791754	-24.1599	-0.312176
						DORTS	21.923	-4.4996		16.7855	-5.55427	-3.08722
						DORTS	10.0172	16.6659		15.8781	-14.3676	-1.91736
						DORTS	2.80524	24.9535		-4.24579	25.3766	-1.70845
						DORTS	4.70448	19.4791		-4.69479	26.0037	1.15844
						DORTS	-12.9004	15.9629		20.2417	-19.6465	1.49134
						DORTS	-8.51107	23.6654		-11.4289	-5.78576	2.02685
						DORTS	-6.84584	25.6995		-4.98749	23.9492	0.983652
						DORTS	-0.696354	17.3032		-6.41118	12.0398	-0.258078
						DORTS	20.8601	-5.18646		0.645274	18.4966	-0.391041
						DORTS	4.86684	20.4555		4.33819	13.2149	1.46401
						DORTS	-10.2932	23.7436		-2.65963	14.2493	0.214064
						DORTS	-6.81691	25.7215		9.59542	-7.2189	-0.705359
						DORTS	0.791754	-24.1599		6.10815	-13.4586	0.508687
						DORTS	0.0391937	25.4058		9.93835	-10.4101	1.38726
						DORTS	16.7855	-5.55427		8.9263	-7.59596	1.65871
						DORTS	15.8781	-14.3676		9.05039	-7.67824	1.86003
						DORTS	-4.24579	25.3766		-9.27191	13.5145	-0.225093
						DORTS	-4.69479	26.0037		-7.27907	18.1414	-0.64233
						DORTS	20.2417	-19.6465		-1.97236	19.7673	-1.80706
						DORTS	-11.4289	-5.78576		10.8507	-7.22528	-1.58301
						DORTS	-4.98749	23.9492		17.0741	-6.60455	2.16489
						DORTS	-6.41118	12.0398		10.6828	-10.5863	1.61373
						DORTS	0.645274	18.4966		10.805	-7.77366	0.592778
						DORTS	4.33819	13.2149		2.25205	22.7459	1.10941
						DORTS	-2.57216	17.3262		2.88655	24.9218	0.400044
						DORTS	-2.65963	14.2493		2.8171	22.914	0.243266
						DORTS	9.59542	-7.2189		-0.729704	21.0332	1.00151
						DORTS	6.10815	-13.4586		1.85907	22.1368	-2.55554
						DORTS	9.93835	-10.4101		-12.4148	23.3564	-1.34462
						DORTS	8.9263	-7.59596		-10.1888	23.4895	-2.00704
						DORTS	9.05039	-7.67824		-12.5473	23.2858	-0.184453
						DORTS	-9.27191	13.5145		-12.3588	23.4508	0.18367
						DORTS	-7.27907	18.1414		-2.71511	-22.686	1.87836
						DORTS	-1.97236	19.7673		0.896742	-21.507	0.354453
						DORTS	10.8507	-7.22528		1.5071	-20.149	4.37169
						DORTS	17.0741	-6.60455		0.980186	-20.3617	-0.133403
						DORTS	10.6828	-10.5863		-14.3748	21.7668	1.58474
						DORTS	10.805	-7.77366		-14.6105	20.4316	0.283754
						DORTS	2.25205	22.7459		-14.4642	21.0461	-0.19874
						DORTS	2.88655	24.9218		-14.6918	20.5199	-2.8164
						DORTS	2.8171	22.914		-7.52327	21.365	-3.91808
						DORTS	-0.729704	21.0332		-7.73916	20.8487	-0.239709
						DORTS	1.85907	22.1368		-7.29421	21.3291	1.02053
						DORTS	-12.4148	23.3564		-13.4625	12.9201	-0.684719
						DORTS	-10.1888	23.4895		-8.95139	21.6026	-1.18008
						DORTS	-12.5473	23.2858		-8.88363	21.0648	-4.82703
						DORTS	-12.3588	23.4508		-8.99757	21.5214	-0.345146
						DORTS	-2.71511	-22.686		10.6864	-4.13356	0.354616
						DORTS	0.896742	-21.507		6.33331	-4.98194	1.08367
						DORTS	1.5071	-20.149		8.40011	-3.29867	-4.57933
						DORTS	0.980186	-20.3617		8.86087	-3.75965	1.355
						DORTS	-14.3748	21.7668		-3.9922	21.4954	1.61026
						DORTS	-14.6105	20.4316		-4.45185	21.0806	-0.337686
						DORTS	-14.4642	21.0461		0.769359	-5.70223	-1.476
						DORTS	-14.6918	20.5199		-1.04957	22.4606	1.51068
						DORTS	-7.52327	21.365		6.69804	13.5468	2.78073
						DORTS	-7.73916	20.8487		1.55426	-20.3898	1.60324
						DORTS	-7.29421	21.3291		-12.4639	23.1654	1.20433
						DORTS	-13.4625	12.9201		-12.4389	23.1175	0.39942
						DORTS	-8.95139	21.6026		6.53856	-2.93797	0.062066
						DORTS	-8.88363	21.0648		9.242	-2.11209	1.94935
						DORTS	-8.99757	21.5214		9.13592	-4.67705	0.474312
						DORTS	10.6864	-4.13356		-8.83178	16.203	0.458432
						DORTS	6.33331	-4.98194		1.21229	16.657	-0.387772
						DORTS	8.40011	-3.29867		11.5819	-10.5431	0.628355
						DORTS	8.86087	-3.75965		-2.13929	-20.5833	0.341637
						DORTS	-3.9922	21.4954		-2.45256	-1.27889	-0.301475
						DORTS	-4.45185	21.0806		18.2545	17.9114	1.3512
						DORTS	0.769359	-5.70223		12.3188	22.4574	1.41907
						DORTS	-1.04957	22.4606		7.17547	19.5662	0.199335
						DORTS	6.69804	13.5468		4.86764	20.7243	0.147911
						DORTS	1.55426	-20.3898		21.498	-9.74331	1.16084
						DORTS	-12.4639	23.1654		-1.84829	-7.4611	-1.67124
						DORTS	-12.4389	23.1175		14.8245	9.65825	0.0467951
						DORTS	6.53856	-2.93797		13.4143	19.9141	0.813531
						DORTS	9.242	-2.11209		28.7362	-1.48536	0.0603663
						DORTS	9.13592	-4.67705		27.3256	-2.64091	-0.367277
						DORTS	-8.83178	16.203		2.02669	9.03095	-2.72365
						DORTS	1.21229	16.657		13.1799	19.9387	-2.47607
						DORTS	11.5819	-10.5431		9.38205	-20.9081	-2.84551
						DORTS	-2.13929	-20.5833		21.0133	-8.00377	0.0219899
						DORTS	-2.45256	-1.27889		8.17506	-28.4515	0.0063675
						DORTS	18.2545	17.9114		16.3188	-20.2824	-0.309831
						DORTS	12.3188	22.4574		1.75234	24.9939	0.310069
						DORTS	7.17547	19.5662		24.9644	-1.7224	1.32782
						DORTS	4.86764	20.7243		13.5107	-25.4584	-0.204985
						DORTS	21.498	-9.74331		21.9958	-4.03166	0.380876
						DORTS	-1.84829	-7.4611		24.9914	-1.58002	-0.0291242
						DORTS	2.47115	24.7521		25.1126	-1.50056	1.29485
						DORTS	14.8245	9.65825		16.2863	-16.8742	1.50537
						DORTS	13.4143	19.9141		-5.05252	16.724	-0.548814
						DORTS	28.7362	-1.48536		-0.632362	17.3075	0.309011
						DORTS	27.3256	-2.64091		-5.33273	12.4346	0.21597
						DORTS	2.02669	9.03095		6.58361	26.0479	1.89353
						DORTS	13.1799	19.9387		1.58689	25.9034	0.091266
						DORTS	9.38205	-20.9081		13.9893	-7.19555	0.499329
						DORTS	21.0133	-8.00377		10.1457	-4.76169	0.579119
						DORTS	8.17506	-28.4515		5.65106	2.78504	1.73873
						DORTS	16.3188	-20.2824		7.10246	2.46215	2.08472
						DORTS	1.75234	24.9939		5.50311	2.44022	0.427207
						DORTS	24.9644	-1.7224		15.9935	7.48253	-0.586266
						DORTS	13.5107	-25.4584		8.45766	0.141065	0.355383
						DORTS	21.9958	-4.03166		13.889	-7.23015	1.09975
						DORTS	24.9914	-1.58002		-17.7587	2.37545	-0.0939631
						DORTS	25.1126	-1.50056		12.5909	-5.97943	-0.56168
						DORTS	16.2863	-16.8742		2.8333	-27.0297	1.5608
						DORTS	-5.05252	16.724		7.6125	26.4814	2.09114
						DORTS	-0.632362	17.3075		7.88095	11.9493	0.917297
						DORTS	-5.33273	12.4346		-1.37303	28.0465	1.47236
						DORTS	6.58361	26.0479		1.51721	0.820938	1.53185
						DORTS	1.58689	25.9034		22.2069	6.18324	2.04425
						DORTS	13.9893	-7.19555		29.4234	-9.79576	0.705464
						DORTS	10.1457	-4.76169		8.43081	11.6495	1.21153
						DORTS	5.65106	2.78504		3.15131	18.7534	0.36634
						DORTS	7.10246	2.46215		-2.65345	-4.03372	1.86342
						DORTS	5.50311	2.44022		0.904423	9.86363	-0.0126125
						DORTS	15.9935	7.48253		2.63443	20.0802	0.546081
						DORTS	8.45766	0.141065		10.0279	-6.90819	2.44721
						DORTS	13.889	-7.23015		3.77204	-14.066	4.05772
						DORTS	-17.7587	2.37545		18.5841	-3.62165	1.39716
						DORTS	12.5909	-5.97943		6.17863	-13.5518	2.2265
						DORTS	2.8333	-27.0297		-0.855093	-30.1043	0.547703
						DORTS	7.6125	26.4814		17.5968	-24.3199	0.413157
						DORTS	7.88095	11.9493		11.2905	-22.8259	0.630774
						DORTS	-1.37303	28.0465		6.48048	-13.3834	0.562562
						DORTS	1.51721	0.820938		21.8422	-2.17855	-3.1086
						DORTS	22.2069	6.18324		-6.68613	22.3528	-0.791392
						DORTS	29.4234	-9.79576		-5.06842	11.6001	1.45595
						DORTS	8.43081	11.6495		-24.4873	15.6453	-1.44498
						DORTS	3.15131	18.7534		-25.6397	15.4966	-0.423184
						DORTS	-2.65345	-4.03372		-25.4351	12.7977	1.14119
						DORTS	0.904423	9.86363		-14.8985	21.6983	0.889949
						DORTS	2.63443	20.0802		-2.2104	-20.6108	1.39008
						DORTS	10.0279	-6.90819		-3.57436	-20.317	0.465833
						DORTS	3.77204	-14.066		-4.44656	-20.0733	0.124599
						DORTS	18.5841	-3.62165		17.1522	0.263213	1.18811
						DORTS	6.17863	-13.5518		5.11118	20.1778	1.76591
						DORTS	-0.855093	-30.1043		24.4363	-2.39747	0.913593
						DORTS	17.5968	-24.3199		11.4624	16.7771	1.49195
						DORTS	11.2905	-22.8259		10.8124	24.4073	0.155365
						DORTS	6.48048	-13.3834		21.1518	-4.99312	0.160118
						DORTS	21.8422	-2.17855		-10.364	23.6608	0.995247
						DORTS	-6.68613	22.3528		-7.46587	26.1227	0.17498
						DORTS	-5.06842	11.6001		0.820173	-24.1518	0.735019
						DORTS	-24.4873	15.6453		3.29753	-24.3339	1.60404
						DORTS	-25.6397	15.4966		-12.18	15.7664	1.6268
						DORTS	-25.4351	12.7977		16.7068	-5.59474	1.80354
						DORTS	-14.8985	21.6983		15.948	-14.3026	0.496259
						DORTS	-2.2104	-20.6108		-4.42719	25.2945	1.29795
						DORTS	-3.57436	-20.317		-4.83153	25.9187	0.252721
						DORTS	-4.44656	-20.0733		-12.9521	22.9775	2.867
						DORTS	17.1522	0.263213		-13.8871	21.6076	1.85312
						DORTS	5.11118	20.1778		-8.96107	21.6059	1.98196
						DORTS	24.4363	-2.39747		6.97905	19.373	0.368068
						DORTS	11.4624	16.7771		15.991	7.4502	-0.00209227
						DORTS	10.8124	24.4073		5.67234	25.779	3.88602
						DORTS	21.1518	-4.99312		-1.47604	27.9103	2.24799
						DORTS	-10.364	23.6608		-0.848002	-30.1101	1.67231
						DORTS	-7.46587	26.1227		17.6757	-24.3042	0.923619
						DORTS	0.820173	-24.1518		11.2996	-23.279	-0.590188
						DORTS	3.29753	-24.3339		26.0483	-7.98612	2.57603
						DORTS	-12.18	15.7664		22.9045	-1.10292	2.59034
						DORTS	-2.17438	-26.0881		21.6471	-2.19715	2.06448
						DORTS	16.7068	-5.59474		-12.2632	21.2853	0.722825
						DORTS	15.948	-14.3026		-24.7122	15.112	0.228251
						DORTS	-4.42719	25.2945		16.5072	-13.8173	1.36543
						DORTS	-4.83153	25.9187		1.33617	-30.187	0.667335
						DORTS	-12.9521	22.9775		18.1423	-24.3109	-1.24217
						DORTS	-13.8871	21.6076		8.10336	-11.8349	0.225451
						DORTS	-8.96107	21.6059		15.829	7.50895	0.298073
						DORTS	6.97905	19.373		-0.429521	10.125	-1.24308
						DORTS	15.991	7.4502		9.80051	-10.1264	1.01702
						DORTS	5.67234	25.779		4.65159	2.44228	1.09713
						DORTS	-1.47604	27.9103		9.34287	1.30242	-1.78272
						DORTS	-0.848002	-30.1101		-0.234964	1.32379	1.58141
						DORTS	17.6757	-24.3042		3.86959	19.3557	0.504832
						DORTS	11.2996	-23.279		-11.7927	-11.3926	2.90795
						DORTS	26.0483	-7.98612		9.48131	-1.98481	0.306027
						DORTS	22.9045	-1.10292		20.5306	-14.2669	-2.21066
						DORTS	21.6471	-2.19715		7.12671	15.7342	1.4695
						DORTS	-12.2632	21.2853		-20.887	2.27701	-3.65055
						DORTS	-24.7122	15.112		-18.8638	1.0461	-0.590268
						DORTS	16.5072	-13.8173		-9.01352	-13.9059	0.66631
						DORTS	1.33617	-30.187		1.2188	8.65592	-0.69724
						DORTS	18.1423	-24.3109		17.6673	-14.8268	1.50875
						DORTS	8.10336	-11.8349		16.4351	-15.8918	0.257091
						DORTS	15.829	7.50895		-0.446582	1.20648	-1.87618
						DORTS	-0.429521	10.125		-1.2673	0.541831	-0.97053
						DORTS	9.80051	-10.1264		-9.01798	-13.8989	-1.22802
						DORTS	4.65159	2.44228		-19.9771	1.35162	-1.9212
						DORTS	9.34287	1.30242		4.86415	14.6025	0.692609
						DORTS	-0.234964	1.32379		13.4734	-12.6355	-1.66204
						DORTS	3.86959	19.3557		-7.47172	18.056	-1.2064
						DORTS	-11.7927	-11.3926		20.7745	-19.3077	-0.524851
						DORTS	9.48131	-1.98481		23.8654	-18.5949	-1.18768
						DORTS	0.958644	-6.63011		-10.1079	-5.29687	-0.885333
						DORTS	20.5306	-14.2669		-1.58284	10.6198	-1.4175
						DORTS	7.12671	15.7342		-1.46583	7.55563	-2.10106
						DORTS	-20.887	2.27701		-2.85584	3.21853	-2.46219
						DORTS	-18.8638	1.0461		-1.53502	7.41111	-3.0536
						DORTS	-9.01352	-13.9059		-1.79139	7.17844	-1.10999
						DORTS	1.2188	8.65592		5.97317	-11.7432	-0.668571
						DORTS	17.6673	-14.8268		4.07222	-13.6554	0.154586
						DORTS	16.4351	-15.8918		4.40028	-14.167	-0.728649
						DORTS	-0.446582	1.20648		5.30283	-11.8337	1.73786
						DORTS	-1.2673	0.541831		-6.93909	-1.30986	1.17174
						DORTS	-9.01798	-13.8989		-1.06108	9.52137	-1.14825
						DORTS	-19.9771	1.35162		-1.97955	8.38471	0.757898
						DORTS	4.86415	14.6025		0.658777	9.55276	2.13613
						DORTS	13.4734	-12.6355		8.85449	-11.4902	0.609239
						DORTS	-7.47172	18.056		15.8945	-11.7412	-0.22921
						DORTS	20.7745	-19.3077		6.29135	-14.4544	0.945544
						DORTS	23.8654	-18.5949		2.11915	19.6856	0.710533
						DORTS	-10.1079	-5.29687		2.62292	16.8206	1.86462
						DORTS	-1.58284	10.6198		3.07297	20.6755	1.88999
						DORTS	-1.46583	7.55563		1.02752	22.6734	0.453812
						DORTS	-2.85584	3.21853		2.34573	22.7391	0.90913
						DORTS	-1.53502	7.41111		-13.5348	15.274	3.52541
						DORTS	-1.79139	7.17844		-17.7997	11.335	3.55861
						DORTS	5.97317	-11.7432		-18.4101	11.3125	-0.981729
						DORTS	4.07222	-13.6554		-18.3684	11.2958	1.11055
						DORTS	4.40028	-14.167		-2.05134	-21.7368	1.89424
						DORTS	5.30283	-11.8337		-3.47148	-20.8914	2.04409
						DORTS	-6.93909	-1.30986		-24.9292	14.7291	0.993261
						DORTS	-1.06108	9.52137		-19.6611	11.4964	0.0997254
						DORTS	-1.97955	8.38471		-18.8486	10.9957	0.143401
						DORTS	0.658777	9.55276		-24.9497	15.1657	1.78771
						DORTS	8.85449	-11.4902		-25.272	15.4038	0.951601
						DORTS	15.8945	-11.7412		-5.8772	18.1444	-0.0560237
						DORTS	6.29135	-14.4544		-10.831	8.8981	-0.402166
						DORTS	9.2547	-11.4871		-10.8288	8.85196	0.390501
						DORTS	2.11915	19.6856		-8.0236	20.5742	-0.616976
						DORTS	2.62292	16.8206		-12.2491	9.79535	-0.013786
						DORTS	3.07297	20.6755		-8.1923	20.3275	1.77767
						DORTS	1.02752	22.6734		-12.1946	9.1043	1.84278
						DORTS	2.34573	22.7391		-11.6811	9.05756	1.06395
						DORTS	-12.3154	21.2472		9.47235	-4.4796	1.21216
						DORTS	-13.5348	15.274		8.82708	-6.29504	-1.1991
						DORTS	-17.7997	11.335		-3.05081	-9.99052	-0.397589
						DORTS	-18.4101	11.3125		-4.9725	11.5323	-1.25976
						DORTS	-18.3684	11.2958		8.56345	-11.5474	-1.20706
						DORTS	-2.05134	-21.7368		2.60933	10.0873	0.843883
						DORTS	-3.47148	-20.8914		4.85732	13.2047	0.815753
						DORTS	-24.9292	14.7291		0.156965	-20.9706	1.72971
						DORTS	-19.6611	11.4964		-0.822501	-20.8889	0.0366067
						DORTS	-18.8486	10.9957		-12.3111	21.2514	-0.332966
						DORTS	-24.9497	15.1657		-12.2869	21.2607	-2.58132
						DORTS	-25.272	15.4038		6.29624	-5.26636	-2.34997
						DORTS	-5.8772	18.1444		10.0173	-4.59993	1.66421
						DORTS	-10.831	8.8981		10.2566	-3.22646	0.530634
						DORTS	-10.8288	8.85196		-4.59731	21.8587	0.646916
						DORTS	-8.0236	20.5742		1.32063	16.7806	0.647338
						DORTS	-12.2491	9.79535		16.9693	-11.7101	0.637042
						DORTS	-8.1923	20.3275		12.8257	-9.64973	0.160893
						DORTS	-12.1946	9.1043		-2.05756	-20.3247	-1.99573
						DORTS	-11.6811	9.05756		-2.32401	-20.5838	-2.79273
						DORTS	9.47235	-4.4796		10.7683	-9.05618	0.522671
						DORTS	8.82708	-6.29504		-2.59385	-0.73753	0.879486
						DORTS	-3.05081	-9.99052		6.9965	22.2157	2.71309
						DORTS	-4.9725	11.5323		3.57806	27.7652	1.06732
						DORTS	8.56345	-11.5474		4.58866	28.8176	3.70727
						DORTS	2.60933	10.0873		3.13149	2.46184	-0.839425
						DORTS	4.85732	13.2047		18.9113	-10.2715	2.06441
						DORTS	0.156965	-20.9706		3.185	17.1319	1.10995
						DORTS	-0.822501	-20.8889		24.8583	4.51797	-0.257549
						DORTS	-12.3111	21.2514		9.87796	4.61399	-0.123428
						DORTS	-12.2869	21.2607		26.1428	5.97819	-0.410544
						DORTS	6.29624	-5.26636		18.8017	5.12012	0.429852
						DORTS	10.0173	-4.59993		23.2615	0.47838	1.11483
						DORTS	10.2566	-3.22646		4.98981	1.36655	3.4921
						DORTS	-4.59731	21.8587		2.63868	0.23316	-0.531097
						DORTS	1.32063	16.7806		5.28609	4.27128	2.1152
						DORTS	16.9693	-11.7101		9.3085	-20.9707	0.692304
						DORTS	12.8257	-9.64973		9.88503	-27.4486	0.665914
						DORTS	-2.05756	-20.3247		11.5369	-19.4928	-0.778497
						DORTS	-2.32401	-20.5838		7.55133	16.4843	2.09309
						DORTS	10.7683	-9.05618		23.2229	-14.1698	1.65509
						DORTS	-2.59385	-0.73753		22.438	5.02664	2.28488
						DORTS	6.9965	22.2157		13.3862	-26.9367	1.96087
						DORTS	3.57806	27.7652		23.1268	-14.399	0.851473
						DORTS	4.58866	28.8176		25.1188	-13.5428	2.25166
						DORTS	3.13149	2.46184		4.31421	3.89848	1.88299
						DORTS	18.9113	-10.2715		16.0295	-17.0101	1.7795
						DORTS	3.185	17.1319		-5.04853	16.6679	1.00277
						DORTS	24.8583	4.51797		1.28935	8.64016	1.23691
						DORTS	9.87796	4.61399		-11.489	-5.71989	0.602345
						DORTS	26.1428	5.97819		-11.4055	-5.66333	1.79948
						DORTS	18.8017	5.12012		8.57639	22.2151	2.08585
						DORTS	23.2615	0.47838		7.21316	21.7307	0.861879
						DORTS	4.98981	1.36655		13.8325	-7.01076	1.37486
						DORTS	2.63868	0.23316		10.8437	-10.3255	1.87049
						DORTS	5.28609	4.27128		5.2131	2.38717	1.54966
						DORTS	9.3085	-20.9707		14.1537	-9.12237	-0.0895543
						DORTS	9.88503	-27.4486		6.0158	3.0559	1.40979
						DORTS	11.5369	-19.4928		7.91619	21.2579	1.16782
						DORTS	7.55133	16.4843		-1.56271	-2.07999	2.73282
						DORTS	23.2229	-14.1698		16.1186	7.4102	1.2105
						DORTS	22.438	5.02664		9.61764	22.0103	0.719369
						DORTS	13.3862	-26.9367		-17.7714	2.41111	-1.83765
						DORTS	23.1268	-14.399		18.692	-1.27389	-1.63586
						DORTS	25.1188	-13.5428		1.80373	-27.8836	-2.72858
						DORTS	4.31421	3.89848		7.8438	21.7984	-2.32782
						DORTS	16.0295	-17.0101		-0.408338	7.83537	-0.134339
						DORTS	-5.04853	16.6679		21.6708	5.94663	-1.73576
						DORTS	1.28935	8.64016		29.422	-9.79425	1.0845
						DORTS	-11.489	-5.71989		1.30185	-4.46885	1.70203
						DORTS	-11.4055	-5.66333		3.9408	7.32924	0.410299
						DORTS	8.57639	22.2151		3.76247	19.5861	0.662107
						DORTS	7.21316	21.7307		18.1953	-14.205	1.59816
						DORTS	13.8325	-7.01076		11.2014	-20.5223	2.20099
						DORTS	10.8437	-10.3255		0.891741	-0.115655	0.198165
						DORTS	5.2131	2.38717		-1.99846	7.54167	0.97095
						DORTS	14.1537	-9.12237		5.11467	11.1897	1.49581
						DORTS	6.0158	3.0559		1.9243	19.4636	3.53335
						DORTS	7.91619	21.2579		11.5651	3.52495	1.65595
						DORTS	-1.56271	-2.07999		8.85395	-11.4904	1.79974
						DORTS	16.1186	7.4102		16.9819	-9.79688	1.62511
						DORTS	9.61764	22.0103		5.27432	-13.2794	0.77749
						DORTS	-17.7714	2.41111		11.1413	-6.94723	2.79192
						DORTS	18.692	-1.27389		16.4946	-4.02277	1.34691
						DORTS	1.80373	-27.8836		5.39369	-13.665	0.552065
						DORTS	7.8438	21.7984		-0.958445	-30.1177	1.21511
						DORTS	-0.408338	7.83537		11.5836	-21.3629	1.94537
						DORTS	0.0617698	11.6377		17.6369	-24.2846	-1.07981
						DORTS	21.6708	5.94663		11.3035	-22.7754	-0.391531
						DORTS	29.422	-9.79425		26.4218	-7.82276	2.22438
						DORTS	1.30185	-4.46885		20.9392	-6.43611	2.82648
						DORTS	3.9408	7.32924		-4.74475	6.64669	3.69351
						DORTS	4.51821	4.19591		-24.6002	15.5705	1.61989
						DORTS	3.76247	19.5861		-25.3274	15.4365	2.19307
						DORTS	18.1953	-14.205		-25.9685	14.2773	2.79369
						DORTS	11.2014	-20.5223		-7.91361	-20.1867	1.23179
						DORTS	0.891741	-0.115655		18.0351	0.861037	0.784218
						DORTS	-1.99846	7.54167		4.70998	23.9071	1.86459
						DORTS	5.11467	11.1897		-28.3509	-5.5592	2.4621
						DORTS	1.9243	19.4636		-0.207297	1.34778	0.646288
						DORTS	11.5651	3.52495		-11.3759	-10.8945	1.12254
						DORTS	8.85395	-11.4904		24.9797	-13.6053	3.93411
						DORTS	16.9819	-9.79688		10.9997	3.23139	4.65737
						DORTS	5.27432	-13.2794		7.84147	16.1218	0.649972
						DORTS	11.1413	-6.94723		18.4791	-14.8639	0.588076
						DORTS	16.4946	-4.02277		21.7698	-15.7893	1.19576
						DORTS	5.39369	-13.665		-12.2818	-11.4054	0.626834
						DORTS	-0.958445	-30.1177		-18.8404	-1.54471	1.55558
						DORTS	11.5836	-21.3629		-0.912691	-29.3271	-2.32834
						DORTS	17.6369	-24.2846		2.52571	-27.0815	2.20944
						DORTS	11.3035	-22.7754		-19.8441	0.854562	-2.50092
						DORTS	26.4218	-7.82276		-3.2657	-28.7121	0.688888
						DORTS	20.9392	-6.43611		13.676	-12.6026	2.28292
						DORTS	-4.74475	6.64669		-12.4638	21.2066	0.33875
						DORTS	-24.6002	15.5705		-25.4058	15.3485	0.400932
						DORTS	-25.3274	15.4365		4.11496	28.2102	0.884972
						DORTS	-25.9685	14.2773		3.16173	2.49356	1.57248
						DORTS	-7.91361	-20.1867		3.99054	3.03557	-0.915933
						DORTS	3.24937	-21.1785		15.6969	7.48312	1.62917
						DORTS	18.0351	0.861037		16.0772	-2.93888	0.857358
						DORTS	4.70998	23.9071		6.25001	-13.5276	0.941761
						DORTS	-28.3509	-5.5592		-0.945563	-30.1393	1.89556
						DORTS	-0.207297	1.34778		11.5345	-21.3134	0.945492
						DORTS	-11.3759	-10.8945		17.7169	-24.2904	0.8638
						DORTS	26.8678	-7.42907		11.3434	-22.8842	0.788983
						DORTS	24.9797	-13.6053		-25.0522	15.4253	1.64654
						DORTS	10.9997	3.23139		18.0763	0.898293	-2.38353
						DORTS	7.84147	16.1218		-28.3316	-5.5463	1.86398
						DORTS	18.4791	-14.8639		14.8132	-12.2451	1.9637
						DORTS	21.7698	-15.7893		15.509	-20.1932	0.568928
						DORTS	-12.2818	-11.4054		-0.798968	-30.2778	1.5124
						DORTS	-18.8404	-1.54471		11.3298	-22.9555	1.05867
						DORTS	-0.912691	-29.3271		6.59169	-12.3102	0.811162
						DORTS	2.52571	-27.0815		6.07521	-15.1033	1.31995
						DORTS	-19.8441	0.854562		-4.85642	-3.85931	1.06361
						DORTS	-3.2657	-28.7121		8.9118	0.50215	1.23827
						DORTS	13.676	-12.6026		-0.230131	1.34088	4.21662
						DORTS	-12.4638	21.2066		4.96241	6.8119	1.51202
						DORTS	-25.4058	15.3485		-0.600727	-24.0257	1.90167
						DORTS	4.11496	28.2102		16.2861	20.9116	-0.718863
						DORTS	3.16173	2.49356		26.6594	-7.6453	2.08234
						DORTS	3.99054	3.03557		14.1279	19.794	-1.41912
						DORTS	15.6969	7.48312		23.1858	-14.1747	2.19246
						DORTS	16.0772	-2.93888		10.9776	17.0688	0.7674
						DORTS	6.25001	-13.5276		-12.249	16.6719	0.948019
						DORTS	-0.945563	-30.1393		-6.33277	27.8896	1.99892
						DORTS	11.5345	-21.3134		1.22473	8.70375	0.325473
						DORTS	17.7169	-24.2904		19.0736	-14.8829	0.0396018
						DORTS	11.3434	-22.8842		-0.421323	1.24076	0.655916
						DORTS	-25.0522	15.4253		-1.32212	0.526156	2.09511
						DORTS	18.0763	0.898293		-18.3494	-1.71023	-0.582638
						DORTS	-28.3316	-5.5463		-6.15405	27.6602	1.55053
						DORTS	14.8132	-12.2451		-19.5669	1.41955	1.31136
						DORTS	15.509	-20.1932		-19.141	-1.50182	-2.15132
						DORTS	-0.798968	-30.2778		-3.14876	-28.5104	1.3358
						DORTS	11.3298	-22.9555		12.0873	-12.8753	3.62473
						DORTS	6.59169	-12.3102		14.571	-20.5487	0.891119
						DORTS	-0.501004	10.118		-7.37674	18.0947	1.01278
						DORTS	6.07521	-15.1033		-11.5132	18.692	-1.99166
						DORTS	-4.85642	-3.85931		22.2438	-18.2631	2.15341
						DORTS	8.9118	0.50215		-11.6192	-5.97602	-2.00777
						DORTS	-0.230131	1.34088		-2.12018	10.167	-3.51499
						DORTS	4.96241	6.8119		-11.1293	-5.58065	0.469889
						DORTS	-0.600727	-24.0257		0.362874	6.44273	1.24
						DORTS	16.2861	20.9116		-1.61665	7.42638	1.78805
						DORTS	26.6594	-7.6453		-2.0177	7.28363	3.16742
						DORTS	14.1279	19.794		6.11418	-11.7807	2.58023
						DORTS	23.1858	-14.1747		-3.64546	-11.2461	0.175035
						DORTS	11.2833	3.38468		4.60194	-14.1026	-1.37282
						DORTS	10.9776	17.0688		4.66947	-11.8555	-0.29052
						DORTS	-12.249	16.6719		4.6547	-11.8187	-1.08887
						DORTS	-6.33277	27.8896		-7.46577	3.65899	0.863587
						DORTS	1.22473	8.70375		-1.03051	3.78683	-1.96927
						DORTS	19.0736	-14.8829		-2.60519	9.09266	-0.953309
						DORTS	-0.421323	1.24076		8.52139	-11.7002	-2.18855
						DORTS	-1.32212	0.526156		9.34124	-14.859	-1.78395
						DORTS	-18.3494	-1.71023		6.45893	-14.5527	-1.3558
						DORTS	-6.15405	27.6602		8.59247	-12.3147	-1.00658
						DORTS	-19.5669	1.41955		2.7474	16.9193	-2.01886
						DORTS	-19.141	-1.50182		0.628601	20.2946	-0.507721
						DORTS	-3.14876	-28.5104		1.79918	18.6482	0.36219
						DORTS	12.0873	-12.8753		2.71111	20.0381	-2.99346
						DORTS	14.571	-20.5487		-13.6962	15.238	-1.76876
						DORTS	-7.37674	18.0947		-12.5296	21.0917	2.69107
						DORTS	-11.5132	18.692		-18.4111	11.3531	-0.924819
						DORTS	22.2438	-18.2631		-3.0376	-20.8088	2.10026
						DORTS	-11.6192	-5.97602		-2.30774	-21.0266	-0.754028
						DORTS	-2.12018	10.167		-25.2781	15.4107	-0.635033
						DORTS	-11.1293	-5.58065		-19.4617	12.7299	0.560692
						DORTS	0.362874	6.44273		-25.1825	15.4888	2.23716
						DORTS	-1.61665	7.42638		-24.8466	15.0693	0.375418
						DORTS	-2.0177	7.28363		-24.6239	14.8126	2.29061
						DORTS	6.11418	-11.7807		-5.8934	17.9327	0.547374
						DORTS	-3.64546	-11.2461		-10.7377	8.97443	1.625
						DORTS	4.60194	-14.1026		-6.76554	22.3759	-0.252919
						DORTS	4.66947	-11.8555		-10.0831	8.65199	0.632617
						DORTS	4.6547	-11.8187		-12.2172	9.68857	1.62618
						DORTS	-7.46577	3.65899		-8.19682	20.2655	1.59278
						DORTS	-1.03051	3.78683		-12.1025	9.04074	1.68366
						DORTS	-2.60519	9.09266		-12.1168	9.02514	-0.127043
						DORTS	8.52139	-11.7002		-2.4579	-9.45339	-0.138874
						DORTS	9.34124	-14.859		3.69255	-16.4675	0.657608
						DORTS	6.45893	-14.5527		-2.31561	-12.3422	0.721565
						DORTS	8.59247	-12.3147		9.47229	-10.0967	4.35988
						DORTS	2.7474	16.9193		-5.34424	11.4146	-0.0273293
						DORTS	0.628601	20.2946		0.724414	-5.67005	1.93893
						DORTS	1.79918	18.6482		6.62719	-14.9327	1.81357
						DORTS	2.71111	20.0381		2.97835	-13.3838	1.73691
						DORTS	-13.6962	15.238		-7.01103	-1.33003	0.82704
						DORTS	-12.5296	21.0917		-1.49604	-20.7318	0.235352
						DORTS	-18.4111	11.3531		-0.647737	-21.0623	2.13111
						DORTS	-3.0376	-20.8088		-4.88057	-22.101	-0.136796
						DORTS	-2.30774	-21.0266		-12.2992	21.2838	-0.479096
						DORTS	-25.2781	15.4107		6.38722	-5.23945	-2.5088
						DORTS	-19.4617	12.7299		17.2381	-2.34374	0.260182
						DORTS	-25.1825	15.4888		10.2618	-4.48855	-0.0917522
						DORTS	-24.8466	15.0693		7.80948	-7.18063	0.744719
						DORTS	-24.6239	14.8126		1.66006	16.8471	1.25133
						DORTS	-5.8934	17.9327		-4.3707	4.71335	-0.618679
						DORTS	-10.7377	8.97443		7.43104	-17.5534	2.32786
						DORTS	-6.76554	22.3759		-2.24612	-18.8389	2.5083
						DORTS	-10.0831	8.65199		-6.15685	-21.1479	1.78694
						DORTS	-12.2172	9.68857		0.328208	-16.3122	-0.495072
						DORTS	-8.19682	20.2655		23.2626	7.63873	2.14965
						DORTS	-12.1025	9.04074		-0.16576	-0.329762	0.665968
						DORTS	-12.1168	9.02514		-0.353481	16.5817	-0.282949
						DORTS	-2.4579	-9.45339		3.96798	19.8944	0.385164
						DORTS	3.69255	-16.4675		15.9947	20.2519	1.7446
						DORTS	10.58	-6.31147		3.03159	2.30467	2.06513
						DORTS	-2.31561	-12.3422		3.58369	-16.3336	2.69061
						DORTS	9.47229	-10.0967		4.58092	-3.83114	0.748221
						DORTS	-5.34424	11.4146		20.7782	4.16004	2.34825
						DORTS	0.724414	-5.67005		10.7571	4.96994	0.839973
						DORTS	6.62719	-14.9327		18.7151	5.22155	1.21572
						DORTS	2.97835	-13.3838		24.6877	0.688238	1.37252
						DORTS	-7.01103	-1.33003		1.9907	-2.28167	1.39017
						DORTS	-1.49604	-20.7318		10.2355	4.85537	0.711632
						DORTS	-0.647737	-21.0623		18.5459	-17.9609	-2.2084
						DORTS	-4.88057	-22.101		8.17131	-28.4402	1.81283
						DORTS	-12.2992	21.2838		10.2055	-27.6576	0.225238
						DORTS	6.38722	-5.23945		11.484	-19.5357	0.419192
						DORTS	17.2381	-2.34374		7.45313	16.3586	0.663073
						DORTS	10.2618	-4.48855		23.3536	-14.0955	2.64172
						DORTS	7.80948	-7.18063		22.7083	4.91404	2.15637
						DORTS	1.66006	16.8471		13.3841	-26.9305	0.965038
						DORTS	-4.3707	4.71335		24.7568	-13.5432	-1.04245
						DORTS	7.43104	-17.5534		24.1753	-13.5709	-0.371036
						DORTS	-2.24612	-18.8389		25.7801	-13.2133	0.738433
						DORTS	-6.15685	-21.1479		25.8037	-13.272	0.220966
						DORTS	0.328208	-16.3122		5.26278	3.7013	-0.0872423
						DORTS	23.2626	7.63873		-11.42	-5.85768	2.66537
						DORTS	-0.16576	-0.329762		-11.4025	-5.68223	3.23082
						DORTS	-0.353481	16.5817		-0.334377	10.6554	1.85846
						DORTS	3.96798	19.8944		8.517	-11.8767	0.893503
						DORTS	15.9947	20.2519		9.98156	-10.3849	-1.16415
						DORTS	3.03159	2.30467		3.02553	-0.699467	-1.10553
						DORTS	3.58369	-16.3336		-3.15027	6.80092	2.17799
						DORTS	4.58092	-3.83114		3.1129	0.444082	2.18183
						DORTS	16.6254	11.3636		0.258667	-2.78162	2.25976
						DORTS	20.7782	4.16004		7.85113	13.5558	2.00194
						DORTS	10.7571	4.96994		-22.1144	0.422958	0.563964
						DORTS	18.7151	5.22155		14.1172	-7.5291	0.846929
						DORTS	24.6877	0.688238		0.469644	-23.8902	2.06682
						DORTS	1.9907	-2.28167		-5.45145	-3.29217	2.37904
						DORTS	10.2355	4.85537		-0.067786	11.5244	2.58343
						DORTS	18.5459	-17.9609		22.3495	6.2489	1.95307
						DORTS	8.17131	-28.4402		29.4271	-9.80191	0.444488
						DORTS	10.2055	-27.6576		-1.70624	-0.533727	1.27571
						DORTS	11.484	-19.5357		-4.57416	5.74704	2.76321
						DORTS	7.45313	16.3586		9.46988	-21.705	0.692877
						DORTS	23.3536	-14.0955		11.2103	-20.4808	2.0345
						DORTS	22.7083	4.91404		-7.95948	-3.2709	1.81348
						DORTS	13.3841	-26.9305		-7.84505	-3.0337	2.33498
						DORTS	24.7568	-13.5432		-1.56558	12.4601	0.78013
						DORTS	24.1753	-13.5709		6.01714	-11.7867	0.882674
						DORTS	25.7801	-13.2133		8.45076	-11.7146	2.54422
						DORTS	25.8037	-13.272		18.2456	-8.98768	2.15224
						DORTS	5.26278	3.7013		25.0541	0.418658	2.48763
						DORTS	9.05861	-18.7342		6.52625	-10.1013	1.2507
						DORTS	-11.42	-5.85768		14.2102	-8.83908	0.247064
						DORTS	-11.4025	-5.68223		-1.58398	-11.5104	-0.15859
						DORTS	-0.334377	10.6554		-2.16648	-30.0965	-0.586706
						DORTS	8.517	-11.8767		16.514	-24.3944	-0.312099
						DORTS	9.98156	-10.3849		25.5047	-8.96497	-3.43133
						DORTS	3.02553	-0.699467		20.7521	-6.41667	-0.0672198
						DORTS	-3.15027	6.80092		-4.38961	6.45993	2.78019
						DORTS	3.1129	0.444082		-23.2781	10.5899	-2.13371
						DORTS	0.258667	-2.78162		-23.9016	10.7273	1.51455
						DORTS	7.85113	13.5558		-26.9963	8.39761	2.01492
						DORTS	-22.1144	0.422958		-18.5909	16.6799	0.160606
						DORTS	14.1172	-7.5291		-6.37265	-21.4571	1.20188
						DORTS	0.469644	-23.8902		-7.65444	-21.1731	0.672389
						DORTS	-5.45145	-3.29217		3.42589	-21.9895	0.222698
						DORTS	-0.067786	11.5244		18.3221	1.06746	1.99461
						DORTS	22.3495	6.2489		-23.2482	3.56088	0.282319
						DORTS	29.4271	-9.80191		-3.16256	14.3754	1.08434
						DORTS	-1.70624	-0.533727		-28.8712	9.75249	1.47498
						DORTS	-4.57416	5.74704		-26.9314	10.3914	3.14797
						DORTS	9.46988	-21.705		-28.3526	-5.54999	2.43405
						DORTS	11.2103	-20.4808		-6.68188	-4.29719	1.15574
						DORTS	-7.95948	-3.2709		-0.209984	1.34737	1.4465
						DORTS	-7.84505	-3.0337		-11.4158	-11.0169	2.30626
						DORTS	-1.56558	12.4601		27.1185	-7.01094	3.07165
						DORTS	6.01714	-11.7867		21.0217	-14.2428	1.02231
						DORTS	8.45076	-11.7146		11.1018	3.22205	1.29919
						DORTS	18.2456	-8.98768		10.312	16.7211	1.66376
						DORTS	25.0541	0.418658		19.8187	-14.9972	0.00451339
						DORTS	6.52625	-10.1013		21.7555	-15.7723	-0.129376
						DORTS	14.2102	-8.83908		20.5815	11.886	1.18345
						DORTS	-1.58398	-11.5104		-18.2942	-1.73496	1.58189
						DORTS	-2.16648	-30.0965		-18.5074	-1.57791	2.19042
						DORTS	16.514	-24.3944		-0.0886991	-29.4015	1.54086
						DORTS	25.5047	-8.96497		-19.5178	-1.3808	2.04132
						DORTS	20.7521	-6.41667		-2.96523	-28.671	0.929336
						DORTS	-4.38961	6.45993		14.5974	-20.5395	1.60073
						DORTS	-23.2781	10.5899		-7.45215	3.65882	2.58868
						DORTS	-23.9016	10.7273		-12.2694	21.2782	0.750466
						DORTS	-26.9963	8.39761		-25.325	15.272	1.15696
						DORTS	-18.5909	16.6799		-2.74357	3.52499	1.30215
						DORTS	-6.37265	-21.4571		19.7631	20.3232	3.17364
						DORTS	-7.65444	-21.1731		3.01573	2.30099	1.9589
						DORTS	3.42589	-21.9895		3.87592	2.98831	2.62814
						DORTS	18.3221	1.06746		-6.61981	0.177975	1.79425
						DORTS	-23.2482	3.56088		2.19638	-12.1161	2.45969
						DORTS	-3.16256	14.3754		-22.5788	10.2636	2.05355
						DORTS	-28.8712	9.75249		18.2946	1.11042	2.5074
						DORTS	-26.9314	10.3914		-29.4148	1.0936	-1.77781
						DORTS	-28.3526	-5.54999		-29.325	1.13969	-0.0553623
						DORTS	-6.68188	-4.29719		12.2521	-12.9712	1.10277
						DORTS	-0.209984	1.34737		14.5246	-20.6153	-2.815
						DORTS	-11.4158	-11.0169		-3.76936	-29.9214	0.292553
						DORTS	27.1185	-7.01094		16.408	-24.2913	1.57298
						DORTS	21.0217	-14.2428		-1.2718	-10.6683	2.07829
						DORTS	11.1018	3.22205		25.1614	-9.13673	2.09916
						DORTS	10.312	16.7211		-9.3856	0.890438	0.241741
						DORTS	19.8187	-14.9972		6.28427	-15.0242	-1.0477
						DORTS	21.7555	-15.7723		-6.01396	-4.16071	1.94297
						DORTS	20.5815	11.886		7.61674	-0.560114	5.32557
						DORTS	-18.2942	-1.73496		7.05808	23.0756	3.16643
						DORTS	-18.5074	-1.57791		-17.9381	-0.860972	1.65868
						DORTS	-0.0886991	-29.4015		11.3575	16.7779	0.860254
						DORTS	-19.5178	-1.3808		19.0446	-15.0571	0.847081
						DORTS	-2.96523	-28.671		3.6935	-1.39079	1.71321
						DORTS	14.5974	-20.5395		1.24808	5.60653	0.453107
						DORTS	-7.45215	3.65882		-3.15334	-2.74228	1.97266
						DORTS	-12.2694	21.2782		-11.36	-11.3425	-0.618143
						DORTS	-25.325	15.272		-5.29057	-2.31721	1.67675
						DORTS	-2.74357	3.52499		10.506	-18.308	0.364127
						DORTS	19.7631	20.3232		9.57319	-18.2805	-3.41067
						DORTS	3.01573	2.30099		-0.933195	-1.15635	0.47368
						DORTS	3.87592	2.98831		-9.18276	-9.62613	1.43313
						DORTS	-6.61981	0.177975		-11.2742	-11.2152	-0.767279
						DORTS	2.19638	-12.1161		-3.66888	-29.7	-0.0348015
						DORTS	-22.5788	10.2636		-22.6607	0.0829575	1.04115
						DORTS	18.2946	1.11042		-23.068	-1.99117	0.926697
						DORTS	-29.4148	1.0936		-6.78016	-28.4483	2.09495
						DORTS	-29.325	1.13969		7.82703	-20.9364	1.51472
						DORTS	12.2521	-12.9712		-13.1096	3.58277	1.5583
						DORTS	14.5246	-20.6153		-13.616	3.55294	0.948258
						DORTS	-3.76936	-29.9214		20.7761	-19.3388	-0.0601834
						DORTS	16.408	-24.2913		-11.5768	-5.9723	4.62769
						DORTS	-1.2718	-10.6683		-11.3794	-2.18174	0.914334
						DORTS	25.1614	-9.13673		-11.1115	-5.73393	1.1116
						DORTS	-9.3856	0.890438		-7.93647	-3.23563	0.885598
						DORTS	6.28427	-15.0242		-9.35459	-5.23024	-0.551105
						DORTS	-6.01396	-4.16071		-7.78534	-1.81946	3.19832
						DORTS	7.61674	-0.560114		-1.52579	-10.2464	2.21764
						DORTS	7.05808	23.0756		-3.81868	-11.3536	1.74003
						DORTS	-17.9381	-0.860972		-3.13052	-11.5838	-0.584244
						DORTS	-3.75809	-24.5825		-2.01543	-10.3666	0.549498
						DORTS	11.3575	16.7779		-2.26852	-10.3883	2.04019
						DORTS	19.0446	-15.0571		-10.7308	-6.04241	-1.5775
						DORTS	3.6935	-1.39079		-8.17585	-1.95182	-0.0524715
						DORTS	1.24808	5.60653		-7.8194	-1.88116	0.977733
						DORTS	-3.15334	-2.74228		4.53785	-12.5254	1.79358
						DORTS	-11.36	-11.3425		6.68032	-17.8214	-0.570754
						DORTS	-5.29057	-2.31721		1.43228	-12.0769	1.54716
						DORTS	10.506	-18.308		-1.53365	12.3128	1.63739
						DORTS	9.57319	-18.2805		-1.89684	5.36011	-2.22326
						DORTS	-0.933195	-1.15635		-0.135101	14.9058	1.55577
						DORTS	-9.18276	-9.62613		0.0233011	15.1766	2.47302
						DORTS	-11.2742	-11.2152		-25.3191	4.96139	1.19048
						DORTS	-3.66888	-29.7		-22.3364	9.51213	3.63395
						DORTS	-22.6607	0.0829575		-22.4049	11.4642	1.0218
						DORTS	-23.068	-1.99117		-2.23177	-20.592	-0.120697
						DORTS	-6.78016	-28.4483		-8.05831	-23.2777	-1.81842
						DORTS	7.82703	-20.9364		-6.94555	-23.7535	-3.77582
						DORTS	-13.1096	3.58277		-7.55175	-22.3928	3.12698
						DORTS	-13.616	3.55294		-23.8747	11.1614	0.627539
						DORTS	20.7761	-19.3388		-26.9904	3.47228	1.11569
						DORTS	-11.5768	-5.9723		-23.7515	11.0249	-4.13401
						DORTS	-11.3794	-2.18174		-11.7287	4.43735	-1.93283
						DORTS	-11.1115	-5.73393		-15.6849	1.3968	-2.93548
						DORTS	-7.93647	-3.23563		-2.64793	-9.87748	-1.56356
						DORTS	-9.35459	-5.23024		2.68466	-9.84209	-3.15682
						DORTS	-7.78534	-1.81946		-2.70034	-9.82026	-3.29813
						DORTS	-1.52579	-10.2464		-0.0886548	-14.5889	-2.16588
						DORTS	-3.81868	-11.3536		-9.97758	-2.28533	-2.82868
						DORTS	-3.13052	-11.5838		-10.0335	-2.30171	-2.04272
						DORTS	-2.01543	-10.3666		10.4309	-7.34364	-0.111268
						DORTS	-2.26852	-10.3883		2.92121	-13.3693	-3.2642
						DORTS	-10.7308	-6.04241		-2.87309	3.60045	-0.717684
						DORTS	-8.17585	-1.95182		-2.40247	-21.2696	-0.615689
						DORTS	-7.8194	-1.88116		-20.2474	11.9417	-1.30925
						DORTS	4.53785	-12.5254		-20.4764	11.9034	-2.0348
						DORTS	6.68032	-17.8214		-1.67922	-16.7101	-2.91482
						DORTS	1.43228	-12.0769		4.47001	-8.54017	1.07198
						DORTS	-1.53365	12.3128		5.06279	-7.70637	-0.714968
						DORTS	-1.89684	5.36011		-6.65394	14.22	-0.679334
						DORTS	-0.135101	14.9058		-4.24416	5.47302	0.639198
						DORTS	0.0233011	15.1766		7.31462	-17.5811	-0.994726
						DORTS	-25.3191	4.96139		0.267461	-16.1633	0.614868
						DORTS	-22.3364	9.51213		4.86834	18.9741	1.70511
						DORTS	-22.4049	11.4642		16.0183	6.02544	0.429741
						DORTS	-2.23177	-20.592		7.38891	23.2504	-1.51261
						DORTS	-8.05831	-23.2777		4.387	27.9926	-0.033294
						DORTS	-6.94555	-23.7535		7.30617	23.304	2.14449
						DORTS	-7.55175	-22.3928		17.6585	19.8638	0.377173
						DORTS	-23.8747	11.1614		0.0988182	-2.10247	0.757527
						DORTS	-26.9904	3.47228		13.9193	-1.68037	-0.837064
						DORTS	-23.7515	11.0249		17.0276	2.11484	-0.399569
						DORTS	-11.7287	4.43735		15.6679	2.91773	-0.350011
						DORTS	-15.6849	1.3968		3.64028	-1.69282	5.75802
						DORTS	-2.64793	-9.87748		25.0416	2.65289	1.26674
						DORTS	2.68466	-9.84209		26.0108	-1.09883	1.58865
						DORTS	-2.70034	-9.82026		1.78389	-2.39611	0.648912
						DORTS	-0.0886548	-14.5889		-2.08222	-3.73658	-0.563363
						DORTS	-9.97758	-2.28533		-3.63325	-6.60418	-0.9203
						DORTS	-10.0335	-2.30171		13.8114	-20.5941	-1.71896
						DORTS	10.4309	-7.34364		7.73416	-19.7312	0.523018
						DORTS	2.92121	-13.3693		-0.929487	4.06914	-0.489086
						DORTS	-2.87309	3.60045		19.6537	-15.4049	-2.09015
						DORTS	-2.40247	-21.2696		21.5205	4.4138	-2.59348
						DORTS	-20.2474	11.9417		13.3747	-26.9331	-2.78437
						DORTS	-20.4764	11.9034		19.8217	-16.0861	-0.840226
						DORTS	-1.67922	-16.7101		19.8383	-15.3726	0.700544
						DORTS	4.47001	-8.54017		24.0186	-15.1845	0.540142
						DORTS	5.06279	-7.70637		1.52807	-3.0825	-0.3288
						DORTS	-6.65394	14.22		8.45001	-18.7289	-0.295546
						DORTS	-4.24416	5.47302		-12.2185	-4.26418	-1.22191
						DORTS	7.31462	-17.5811		-6.15811	-2.47366	1.84284
						DORTS	0.267461	-16.1633		-10.7171	-5.54134	2.11339
						DORTS	4.86834	18.9741		-3.2773	8.04889	1.80226
						DORTS	16.0183	6.02544		3.05595	-1.004	0.495786
						DORTS	7.38891	23.2504		-3.70319	6.67088	2.41087
						DORTS	4.387	27.9926		7.39989	2.70365	2.62082
						DORTS	7.30617	23.304		6.93467	1.64693	1.8734
						DORTS	17.6585	19.8638		8.1808	-11.6657	0.366087
						DORTS	0.0988182	-2.10247		14.6681	-7.44672	2.40691
						DORTS	13.9193	-1.68037		3.20095	-24.2093	1.36678
						DORTS	17.0276	2.11484		-2.64443	8.05875	0.839
						DORTS	15.6679	2.91773		-5.6479	-3.1091	0.0105483
						DORTS	3.64028	-1.69282		15.0046	3.76518	1.20332
						DORTS	25.0416	2.65289		12.147	1.03538	2.04374
						DORTS	26.0108	-1.09883		19.0012	-13.3733	2.55284
						DORTS	1.78389	-2.39611		-8.49072	-9.04879	2.09542
						DORTS	-2.08222	-3.73658		-1.6892	12.3713	2.50997
						DORTS	-3.63325	-6.60418		-1.70715	-10.4843	0.0770145
						DORTS	13.8114	-20.5941		4.53781	-12.5254	1.74548
						DORTS	7.73416	-19.7312		12.4739	-17.0267	2.36256
						DORTS	-0.929487	4.06914		6.20073	-9.8874	0.919164
						DORTS	19.6537	-15.4049		12.6944	-8.12137	0.621358
						DORTS	21.5205	4.4138		-1.59707	-11.368	0.57858
						DORTS	13.3747	-26.9331		-3.98244	-29.7239	1.1647
						DORTS	19.8217	-16.0861		7.41327	-22.4129	1.07216
						DORTS	19.8383	-15.3726		-1.13522	-11.4941	-1.42973
						DORTS	24.0186	-15.1845		25.3955	-9.11826	1.04785
						DORTS	1.52807	-3.0825		18.3265	-11.4988	-0.810929
						DORTS	8.45001	-18.7289		-12.2805	-0.123224	2.24844
						DORTS	-12.2185	-4.26418		-9.52334	-1.8631	1.1707
						DORTS	-6.15811	-2.47366		-23.7965	10.913	-0.319858
						DORTS	-10.7171	-5.54134		-27.0311	8.22072	-0.902824
						DORTS	-3.2773	8.04889		-6.1376	-21.3963	1.54298
						DORTS	3.05595	-1.004		-7.60033	-21.1778	0.953066
						DORTS	-3.70319	6.67088		-9.04283	-21.2814	0.272447
						DORTS	7.39989	2.70365		3.44179	-21.94	0.24464
						DORTS	6.93467	1.64693		-23.3327	3.58363	-0.210219
						DORTS	8.1808	-11.6657		-23.1032	6.36629	-1.05502
						DORTS	14.6681	-7.44672		-3.87259	13.1037	-0.404447
						DORTS	3.20095	-24.2093		-29.6151	1.14689	2.04194
						DORTS	-2.64443	8.05875		-28.907	9.68718	4.82479
						DORTS	-5.6479	-3.1091		-25.8224	7.52475	0.55572
						DORTS	15.0046	3.76518		-27.3955	8.57762	0.947331
						DORTS	12.147	1.03538		-4.76877	-3.84344	-0.548631
						DORTS	19.0012	-13.3733		-2.51108	-2.71087	-2.21671
						DORTS	-8.49072	-9.04879		-18.0732	-0.853246	1.80796
						DORTS	-1.6892	12.3713		19.4352	-16.793	0.855068
						DORTS	-1.70715	-10.4843		5.59697	-0.0814025	0.580661
						DORTS	4.53781	-12.5254		1.42842	6.74511	1.29522
						DORTS	12.4739	-17.0267		-21.7958	0.0179125	2.86362
						DORTS	6.20073	-9.8874		16.1475	-18.1748	1.07398
						DORTS	12.6944	-8.12137		18.1393	-18.0435	0.827472
						DORTS	-1.59707	-11.368		-0.726018	-0.931267	-0.0493643
						DORTS	-3.98244	-29.7239		-18.8987	-1.87095	1.43442
						DORTS	7.41327	-22.4129		-22.4227	-2.18497	2.39369
						DORTS	-1.13522	-11.4941		-3.11453	-29.862	1.13003
						DORTS	25.3955	-9.11826		1.76477	-27.5544	-0.235523
						DORTS	18.3265	-11.4988		-6.59527	-28.7715	0.432046
						DORTS	9.5133	-15.5562		5.54629	-16.7436	0.490315
						DORTS	-12.2805	-0.123224		7.82571	-20.9204	0.605669
						DORTS	-9.52334	-1.8631		-11.1771	-1.88615	1.68596
						DORTS	-23.7965	10.913		-24.1338	11.3829	-0.335956
						DORTS	-27.0311	8.22072		0.139082	-2.08903	1.41576
						DORTS	-6.1376	-21.3963		-2.69403	-4.12965	1.03449
						DORTS	-7.60033	-21.1778		5.52415	-0.219587	1.47027
						DORTS	-9.04283	-21.2814		-5.80368	2.65861	-0.710792
						DORTS	3.44179	-21.94		11.9287	0.580323	-1.18254
						DORTS	-23.3327	3.58363		16.3489	-24.2802	-3.27541
						DORTS	-23.1032	6.36629		7.43317	-22.42	-2.79304
						DORTS	-3.87259	13.1037		25.3512	-9.15889	-3.38871
						DORTS	-29.6151	1.14689		-22.0593	10.1165	-0.619358
						DORTS	-28.907	9.68718		-23.6995	10.5678	-1.64471
						DORTS	-25.8224	7.52475		5.78407	-16.6231	-2.54963
						DORTS	-27.3955	8.57762		13.4231	-20.3481	-0.592927
						DORTS	-4.76877	-3.84344		11.9091	0.583817	-1.20821
						DORTS	-2.51108	-2.71087		-3.32953	-30.0498	0.96103
						DORTS	-18.0732	-0.853246		16.3218	-24.2497	-0.884373
						DORTS	19.4352	-16.793		-1.06871	-10.7365	0.0670182
						DORTS	5.59697	-0.0814025		-3.23178	-11.5801	0.610148
						DORTS	1.42842	6.74511		7.77493	-0.438396	-1.12971
						DORTS	-21.7958	0.0179125		-2.22831	-2.57445	-0.474679
						DORTS	16.1475	-18.1748		7.95075	4.85354	1.51081
						DORTS	18.1393	-18.0435		-17.4849	-0.897993	-0.227711
						DORTS	-0.726018	-0.931267		-2.33809	-24.5891	0.0804592
						DORTS	-18.8987	-1.87095		12.4351	9.9502	0.221832
						DORTS	-22.4227	-2.18497		25.6942	-8.87936	1.38869
						DORTS	-3.11453	-29.862		13.0881	1.59578	-0.0748872
						DORTS	1.76477	-27.5544		19.061	-15.6175	-1.1593
						DORTS	-6.59527	-28.7715		6.03938	0.072891	-0.305795
						DORTS	5.54629	-16.7436		1.80207	6.14038	-0.922369
						DORTS	7.82571	-20.9204		-20.4259	0.89511	-0.308395
						DORTS	-11.1771	-1.88615		-22.0053	0.262085	1.01433
						DORTS	-24.1338	11.3829		-10.2711	-10.9876	2.41853
						DORTS	0.139082	-2.08903		-5.63073	-2.34987	0.484668
						DORTS	-2.69403	-4.12965		9.69458	-18.4128	0.887705
						DORTS	5.52415	-0.219587		9.70072	-18.3111	1.76596
						DORTS	-5.80368	2.65861		0.406872	0.950507	1.7983
						DORTS	11.9287	0.580323		-8.97506	-9.634	2.03322
						DORTS	16.3489	-24.2802		-22.4088	-2.07648	0.0803087
						DORTS	7.43317	-22.42		-10.3761	-11.1454	-0.555688
						DORTS	25.3512	-9.15889		-2.82214	-29.8529	-0.678167
						DORTS	-22.0593	10.1165		2.93653	-27.1538	-0.232839
						DORTS	-23.6995	10.5678		-22.2507	0.319624	2.11357
						DORTS	5.78407	-16.6231		-23.0631	-2.07214	0.658248
						DORTS	13.4231	-20.3481		5.55656	-16.7584	0.0497867
						DORTS	11.9091	0.583817		7.88088	-20.9481	-3.46962
						DORTS	-3.32953	-30.0498		-13.1379	3.57081	-1.27418
						DORTS	16.3218	-24.2497		-13.6087	3.5452	-0.0716427
						DORTS	-1.06871	-10.7365		23.8787	-19.1307	-1.22479
						DORTS	-3.23178	-11.5801		-3.90285	-5.50944	-0.318342
						DORTS	7.77493	-0.438396		-11.2517	-1.82157	0.364011
						DORTS	-2.22831	-2.57445		-9.35594	-5.26374	0.631622
						DORTS	7.95075	4.85354		-5.67951	0.279714	-0.251026
						DORTS	-17.4849	-0.897993		-7.9984	-3.47825	-1.22184
						DORTS	-2.33809	-24.5891		-1.46158	-10.3664	0.0840619
						DORTS	12.4351	9.9502		-3.13801	-11.5457	0.673763
						DORTS	25.6942	-8.87936		-0.717164	-10.458	0.0379986
						DORTS	13.0881	1.59578		-5.70284	18.2227	-0.551513
						DORTS	19.061	-15.6175		-8.01442	-2.16543	-0.492355
						DORTS	6.03938	0.072891		-9.81464	-2.68371	0.709496
						DORTS	1.80207	6.14038		2.77327	-11.7627	-0.15197
						DORTS	-20.4259	0.89511		6.75127	-17.8133	-0.638855
						DORTS	-22.0053	0.262085		3.96588	-12.3605	0.991668
						DORTS	-10.2711	-10.9876		-0.249118	6.56491	0.160781
						DORTS	-5.63073	-2.34987		4.66768	15.9571	-3.95186
						DORTS	9.69458	-18.4128		-22.7531	10.5309	0.314272
						DORTS	9.70072	-18.3111		-24.9343	1.35695	0.113018
						DORTS	0.406872	0.950507		-22.693	10.4106	0.129795
						DORTS	-8.97506	-9.634		-22.5803	9.75302	-0.659841
						DORTS	-22.4088	-2.07648		-1.84531	-22.1775	1.59062
						DORTS	-10.3761	-11.1454		-5.71517	-22.557	1.45359
						DORTS	-2.82214	-29.8529		-6.50015	-21.3735	1.84279
						DORTS	2.93653	-27.1538		-7.06231	-21.9352	1.06463
						DORTS	-22.2507	0.319624		-23.6687	11.8302	0.22135
						DORTS	-23.0631	-2.07214		-26.8606	3.05385	3.31639
						DORTS	5.55656	-16.7584		-23.4064	10.6055	0.814091
						DORTS	7.88088	-20.9481		-23.9345	10.6407	1.53618
						DORTS	-13.1379	3.57081		-9.09544	20.1849	-0.759391
						DORTS	-13.6087	3.5452		-12.1907	3.8919	0.949387
						DORTS	23.8787	-19.1307		-11.8875	6.00093	-1.44855
						DORTS	-3.90285	-5.50944		-12.0051	6.18201	2.99407
						DORTS	-11.2517	-1.82157		-12.275	7.25317	2.47186
						DORTS	-9.35594	-5.26374		-15.7343	2.6464	-0.774248
						DORTS	-5.67951	0.279714		-13.2102	6.32163	-0.673049
						DORTS	-7.9984	-3.47825		-13.2559	6.28568	0.691772
						DORTS	-1.46158	-10.3664		-0.46301	-9.76531	-0.730476
						DORTS	-3.13801	-11.5457		-3.54521	-15.1077	-0.0218632
						DORTS	-0.717164	-10.458		-2.47565	-13.2187	-1.92119
						DORTS	-5.70284	18.2227		-2.42591	-12.4214	0.0886749
						DORTS	-8.01442	-2.16543		-2.62055	-13.753	0.407763
						DORTS	-9.81464	-2.68371		-8.3094	-0.513703	-2.07937
						DORTS	2.77327	-11.7627		-8.53878	-0.454639	0.200459
						DORTS	6.75127	-17.8133		10.6376	-7.33067	0.848659
						DORTS	3.96588	-12.3605		7.7307	-12.5405	-0.29202
						DORTS	-0.249118	6.56491		-2.65917	3.59455	2.38334
						DORTS	4.66768	15.9571		9.16042	9.18095	-0.425415
						DORTS	-22.7531	10.5309		-0.674512	-21.1749	-0.190029
						DORTS	-24.9343	1.35695		-20.4888	12.1731	-2.21942
						DORTS	-22.693	10.4106		-21.6325	12.6289	1.07695
						DORTS	-22.5803	9.75302		7.61202	-7.45606	-3.83334
						DORTS	-1.84531	-22.1775		4.20073	-8.88751	-1.29307
						DORTS	-5.71517	-22.557		16.4244	-15.8416	3.74916
						DORTS	-6.50015	-21.3735		-1.89345	-20.8317	-2.25837
						DORTS	-7.06231	-21.9352		11.104	-14.171	-3.11401
						DORTS	-23.6687	11.8302		2.14753	-0.328498	-2.91923
						DORTS	-26.8606	3.05385		22.673	7.9893	-0.984361
						DORTS	-23.4064	10.6055		16.1423	5.94482	-1.02025
						DORTS	-23.9345	10.6407		7.46193	4.06319	-0.60276
						DORTS	-9.09544	20.1849		7.3861	23.2417	-3.81238
						DORTS	-12.1907	3.8919		6.69537	19.0385	-1.54331
						DORTS	-11.8875	6.00093		15.2568	18.4354	-1.45425
						DORTS	-12.0051	6.18201		0.170804	-2.02444	-1.99325
						DORTS	-12.275	7.25317		13.5754	-15.6081	-2.55359
						DORTS	-15.7343	2.6464		11.9619	-1.29823	-1.57313
						DORTS	-13.2102	6.32163		12.3412	-1.56228	-2.8909
						DORTS	-13.2559	6.28568		3.86532	-1.5659	-2.21187
						DORTS	-0.46301	-9.76531		28.7386	-1.60938	0.0405023
						DORTS	-3.54521	-15.1077		27.9193	-2.96039	-1.95383
						DORTS	-2.47565	-13.2187		5.28144	0.169074	1.92957
						DORTS	-2.42591	-12.4214		-0.0554626	-3.45429	0.729874
						DORTS	-2.62055	-13.753		-3.65632	-6.58636	-2.05354
						DORTS	-8.3094	-0.513703		13.7772	-20.5913	-0.963015
						DORTS	-8.53878	-0.454639		7.43887	-26.7654	-0.76287
						DORTS	10.6376	-7.33067		19.742	-15.3041	0.221825
						DORTS	7.7307	-12.5405		13.3922	-26.9341	-1.50424
						DORTS	-2.65917	3.59455		22.4624	-15.016	-0.112666
						DORTS	9.16042	9.18095		21.3187	-16.4329	0.814387
						DORTS	-0.674512	-21.1749		-3.74638	-6.51759	0.664298
						DORTS	-20.4888	12.1731		17.4478	-16.2413	-0.805152
						DORTS	-21.6325	12.6289		-11.474	-5.89957	1.52107
						DORTS	7.61202	-7.45606		-10.7895	-5.53499	2.06667
						DORTS	4.20073	-8.88751		-2.09403	7.93804	-0.481952
						DORTS	16.4244	-15.8416		15.6364	-7.61796	3.3947
						DORTS	-1.89345	-20.8317		6.19366	1.57053	-1.81066
						DORTS	11.104	-14.171		14.4337	-9.75123	0.556468
						DORTS	2.14753	-0.328498		7.29667	2.40559	0.45182
						DORTS	22.673	7.9893		6.43667	12.3075	-0.796018
						DORTS	16.1423	5.94482		6.95806	1.82805	-1.04606
						DORTS	7.46193	4.06319		15.9686	6.05963	0.298409
						DORTS	7.3861	23.2417		8.18956	-0.546523	-1.42713
						DORTS	6.69537	19.0385		15.4801	-7.70095	-2.22745
						DORTS	15.2568	18.4354		-16.9136	1.14466	-1.40036
						DORTS	0.170804	-2.02444		5.59507	-11.9634	-2.91779
						DORTS	13.5754	-15.6081		-2.963	7.7566	-1.13071
						DORTS	11.9619	-1.29823		1.71511	3.4031	-1.109
						DORTS	12.3412	-1.56228		-7.35039	3.61351	-2.00055
						DORTS	3.86532	-1.5659		0.569296	-4.456	-4.6652
						DORTS	28.7386	-1.60938		23.3447	4.74062	-4.05157
						DORTS	27.9193	-2.96039		-8.76413	-16.4199	-0.302079
						DORTS	5.28144	0.169074		10.4918	-20.6296	-0.0220958
						DORTS	-0.0554626	-3.45429		7.87628	-21.6193	0.372963
						DORTS	-3.65632	-6.58636		-2.01766	-4.57836	0.975325
						DORTS	13.7772	-20.5913		0.669645	6.56185	1.5419
						DORTS	7.43887	-26.7654		6.60849	9.75488	0.0472729
						DORTS	19.742	-15.3041		5.65984	16.708	-1.19331
						DORTS	13.3922	-26.9341		2.18967	-11.9252	-1.33883
						DORTS	22.4624	-15.016		24.0388	-0.393549	1.10824
						DORTS	21.3187	-16.4329		11.2895	-7.1684	-0.35346
						DORTS	-3.74638	-6.51759		8.37126	-14.4515	-0.157552
						DORTS	17.4478	-16.2413		1.35192	-29.3988	-1.47126
						DORTS	-6.07296	-2.44509		11.176	-23.5533	-0.517288
						DORTS	-11.474	-5.89957		26.2942	-8.14745	0.812526
						DORTS	-10.7895	-5.53499		16.6159	-11.8427	1.36865
						DORTS	-2.09403	7.93804		9.50473	-15.5716	-0.695318
						DORTS	15.6364	-7.61796		0.0552466	5.94443	-1.08823
						DORTS	6.19366	1.57053		-18.2522	13.8033	-1.66338
						DORTS	14.4337	-9.75123		-18.9068	14.0697	-0.483752
						DORTS	7.29667	2.40559		-3.37833	-20.8539	0.156286
						DORTS	6.43667	12.3075		20.3258	-3.09292	0.169333
						DORTS	6.95806	1.82805		-14.1761	17.7328	1.25323
						DORTS	15.9686	6.05963		10.8129	23.0772	-3.32617
						DORTS	13.2003	18.3005		-28.5014	-2.06538	1.32586
						DORTS	8.18956	-0.546523		-26.0859	7.46608	-0.80981
						DORTS	15.4801	-7.70095		-28.3663	-6.22659	-0.608267
						DORTS	-16.9136	1.14466		4.32833	1.41528	1.40635
						DORTS	5.59507	-11.9634		-17.3093	-0.85112	-0.424679
						DORTS	-2.963	7.7566		16.4403	-16.7017	0.859962
						DORTS	1.71511	3.4031		5.55479	-0.247368	-0.363428
						DORTS	-7.35039	3.61351		16.2637	-18.2339	-0.798531
						DORTS	0.569296	-4.456		9.41308	-18.3171	-1.00686
						DORTS	23.3447	4.74062		-0.923719	-1.14145	1.79078
						DORTS	-8.76413	-16.4199		-22.451	-2.17875	-0.743673
						DORTS	10.4918	-20.6296		-22.3312	-0.0934864	-0.375778
						DORTS	7.87628	-21.6193		-22.9113	-2.14016	2.25469
						DORTS	-2.01766	-4.57836		5.56383	-16.7687	-0.00392824
						DORTS	0.669645	6.56185		7.87183	-20.9435	-2.06469
						DORTS	6.60849	9.75488		-5.81967	18.0387	0.652857
						DORTS	5.65984	16.708		-21.8294	10.0416	2.41669
						DORTS	2.18967	-11.9252		-23.8506	10.7763	0.67793
						DORTS	24.0388	-0.393549		11.0079	9.59958	0.986952
						DORTS	11.2895	-7.1684		0.389541	-1.91893	1.26992
						DORTS	8.37126	-14.4515		3.86458	-1.62278	-1.30717
						DORTS	1.35192	-29.3988		-0.585048	6.69752	2.70287
						DORTS	11.176	-23.5533		6.72027	9.74381	1.5677
						DORTS	26.2942	-8.14745		-0.231874	-29.4293	1.70081
						DORTS	16.6159	-11.8427		18.5612	-24.6515	0.409482
						DORTS	9.50473	-15.5716		8.47111	-14.2728	1.5329
						DORTS	0.0552466	5.94443		26.7245	-7.98238	-0.439063
						DORTS	-18.2522	13.8033		-18.2971	14.0276	2.14656
						DORTS	-18.9068	14.0697		20.3492	-3.0866	1.12782
						DORTS	-3.37833	-20.8539		-28.3553	-2.26069	-0.814277
						DORTS	20.3258	-3.09292		-28.3633	-6.14129	0.972298
						DORTS	-14.1761	17.7328		1.11334	-29.9492	0.895546
						DORTS	10.8129	23.0772		10.9117	-21.4628	-0.511753
						DORTS	-28.5014	-2.06538		17.7518	-24.493	-1.47667
						DORTS	-26.0859	7.46608		11.1448	-23.5402	1.66585
						DORTS	-28.3663	-6.22659		7.59568	-12.9018	-0.0248912
						DORTS	4.32833	1.41528		27.1085	-7.14524	0.570707
						DORTS	-17.3093	-0.85112		1.55063	9.86321	1.81243
						DORTS	16.4403	-16.7017		4.56223	1.59712	0.978318
						DORTS	5.55479	-0.247368		9.60312	0.852377	1.19773
						DORTS	16.2637	-18.2339		13.1516	7.23225	-0.651829
						DORTS	9.41308	-18.3171		-11.7258	-13.005	-1.0487
						DORTS	-0.923719	-1.14145		-0.281087	-24.1288	-1.7342
						DORTS	-22.451	-2.17875		26.6721	-8.14554	-1.60773
						DORTS	-22.3312	-0.0934864		21.6063	-13.5299	-2.8251
						DORTS	-22.9113	-2.14016		11.0649	2.22138	0.339081
						DORTS	5.56383	-16.7687		12.8664	10.9606	0.0748226
						DORTS	7.87183	-20.9435		-18.4931	1.77112	0.229113
						DORTS	-5.81967	18.0387		-18.4851	0.694239	-0.598907
						DORTS	-21.8294	10.0416		-11.2704	-13.1784	-0.518309
						DORTS	-23.8506	10.7763		0.929784	2.98259	-0.855445
						DORTS	11.0079	9.59958		19.4746	-14.6898	0.702842
						DORTS	0.389541	-1.91893		20.9956	-15.1506	-0.949514
						DORTS	3.86458	-1.62278		-17.1152	-0.545601	-0.111131
						DORTS	-0.585048	6.69752		-11.2519	-13.2643	1.12862
						DORTS	6.72027	9.74381		-0.422754	-29.239	0.61806
						DORTS	-0.231874	-29.4293		-18.8851	1.61008	0.976547
						DORTS	18.5612	-24.6515		-18.7164	-1.42675	-0.0476952
						DORTS	8.47111	-14.2728		-1.36677	-27.9236	1.11653
						DORTS	26.7245	-7.98238		10.4928	8.38481	0.131402
						DORTS	-18.2971	14.0276		13.3287	-13.4181	-0.964334
						DORTS	20.3492	-3.0866		15.0021	-20.7155	0.124106
						DORTS	-28.3553	-2.26069		-3.62157	16.1685	-0.571701
						DORTS	-28.3633	-6.14129		-5.69945	15.4962	-0.0971203
						DORTS	5.88491	-16.657		19.7041	-19.617	0.62272
						DORTS	1.11334	-29.9492		1.93233	4.65692	1.34938
						DORTS	10.9117	-21.4628		-3.68976	-5.62031	2.13119
						DORTS	17.7518	-24.493		0.637025	6.54091	0.266028
						DORTS	11.1448	-23.5402		5.27885	9.62018	0.777318
						DORTS	7.59568	-12.9018		0.664641	6.52084	1.17033
						DORTS	27.1085	-7.14524		6.7653	-12.4982	1.32153
						DORTS	1.55063	9.86321		5.88307	-15.1706	0.300851
						DORTS	4.56223	1.59712		6.10259	-12.698	0.663123
						DORTS	9.60312	0.852377		5.69624	-12.7808	-0.841223
						DORTS	13.1516	7.23225		-0.810813	20.0823	0.501597
						DORTS	-11.7258	-13.005		1.28118	6.78721	1.256
						DORTS	-0.281087	-24.1288		-2.09545	3.59972	-0.757219
						DORTS	26.6721	-8.14554		12.0696	-13.3606	2.01978
						DORTS	15.8331	3.0318		15.849	-10.6716	2.00297
						DORTS	21.6063	-13.5299		4.27625	16.0439	0.254206
						DORTS	11.0649	2.22138		10.1001	-5.68214	1.21351
						DORTS	12.8664	10.9606		1.44483	14.1959	0.84904
						DORTS	-18.4931	1.77112		3.10086	16.7733	-0.469418
						DORTS	-18.4851	0.694239		-18.1898	13.7282	1.37785
						DORTS	-11.2704	-13.1784		-18.3384	13.5915	-0.689029
						DORTS	0.929784	2.98259		-17.9856	13.6067	-2.64916
						DORTS	19.4746	-14.6898		-2.41988	-21.0125	-1.33605
						DORTS	20.9956	-15.1506		-1.49524	-22.9009	1.00776
						DORTS	-17.1152	-0.545601		-3.21724	-21.4478	-2.33562
						DORTS	-11.2519	-13.2643		-2.62435	-21.2813	-0.52819
						DORTS	-0.422754	-29.239		-18.8122	14.058	0.640848
						DORTS	-18.8851	1.61008		-18.7189	11.7639	0.474482
						DORTS	-18.7164	-1.42675		-18.7053	14.0665	1.14237
						DORTS	-1.36677	-27.9236		-19.5241	12.5219	-0.161589
						DORTS	10.4928	8.38481		-19.6001	11.9631	-0.207361
						DORTS	13.3287	-13.4181		-4.60231	12.4976	0.0442002
						DORTS	15.0021	-20.7155		-4.07984	11.1112	1.51427
						DORTS	-3.62157	16.1685		-4.05089	11.0921	0.978541
						DORTS	-5.69945	15.4962		-6.22422	18.1297	-0.455791
						DORTS	19.7041	-19.617		-10.2447	11.4179	-0.390488
						DORTS	1.93233	4.65692		-5.9917	18.1388	-0.108741
						DORTS	-3.68976	-5.62031		-6.4999	18.3016	-0.565687
						DORTS	0.637025	6.54091		12.5506	-15.3097	0.834969
						DORTS	5.27885	9.62018		10.5927	-7.47365	1.10587
						DORTS	0.664641	6.52084		5.11642	-10.2717	-2.75556
						DORTS	6.7653	-12.4982		9.20183	-10.4925	-0.0157464
						DORTS	5.88307	-15.1706		-1.00367	5.44345	0.772021
						DORTS	6.10259	-12.698		-1.40095	5.25487	0.138738
						DORTS	5.69624	-12.7808		7.74645	-11.7355	0.390701
						DORTS	-0.810813	20.0823		11.6991	-10.119	0.0437472
						DORTS	1.28118	6.78721		9.65282	8.6484	-0.507764
						DORTS	-2.09545	3.59972		-0.939991	-21.2578	2.20325
						DORTS	12.0696	-13.3606		-17.9418	13.7784	1.9132
						DORTS	15.849	-10.6716		-18.1198	13.8879	1.13753
						DORTS	4.27625	16.0439		6.53277	-5.63978	1.71248
						DORTS	10.1001	-5.68214		10.448	-4.72877	-1.00969
						DORTS	1.44483	14.1959		17.3886	-12.0103	3.70723
						DORTS	3.10086	16.7733		-2.04558	-20.9036	1.2321
						DORTS	-18.1898	13.7282		15.9619	6.25198	1.18441
						DORTS	-18.3384	13.5915		23.0684	7.28433	2.09039
						DORTS	-17.9856	13.6067		4.11202	1.46341	2.26446
						DORTS	-2.41988	-21.0125		5.07493	14.8107	1.76912
						DORTS	-1.49524	-22.9009		4.23414	28.4293	0.161903
						DORTS	-3.21724	-21.4478		16.307	18.4716	-0.411799
						DORTS	-2.62435	-21.2813		18.9264	19.986	0.521134
						DORTS	-18.8122	14.058		13.752	3.55095	-1.5492
						DORTS	-18.7189	11.7639		15.9257	0.111397	-1.04125
						DORTS	-18.7053	14.0665		-0.284641	-7.32646	-0.444692
						DORTS	-19.5241	12.5219		18.8521	14.0102	-2.01323
						DORTS	-19.6001	11.9631		15.5345	2.84287	0.13769
						DORTS	-4.60231	12.4976		23.8709	3.43672	-0.0312943
						DORTS	-4.07984	11.1112		26.2116	-1.05164	-2.15811
						DORTS	-4.05089	11.0921		25.9403	-1.44724	0.0986655
						DORTS	-6.22422	18.1297		14.8361	2.52627	0.244974
						DORTS	-10.2447	11.4179		15.3983	-17.2267	2.1327
						DORTS	-5.9917	18.1388		17.2486	-10.2366	-0.403403
						DORTS	-6.4999	18.3016		9.73934	-27.3775	0.215175
						DORTS	12.5506	-15.3097		10.307	-27.7723	0.739513
						DORTS	10.5927	-7.47365		27.8602	4.7026	-2.28308
						DORTS	5.11642	-10.2717		10.8249	8.45753	-3.4341
						DORTS	9.20183	-10.4925		24.8903	-13.1783	-0.977
						DORTS	-1.00367	5.44345		22.4503	4.58095	-1.58757
						DORTS	-1.40095	5.25487		13.3838	-26.931	0.0409163
						DORTS	7.74645	-11.7355		25.4708	-13.4134	-3.06756
						DORTS	11.6991	-10.119		22.4756	-13.4987	-1.74063
						DORTS	9.65282	8.6484		22.772	-13.6554	-2.60274
						DORTS	-0.939991	-21.2578		16.4655	-16.667	-2.34221
						DORTS	-17.9418	13.7784		-12.3345	-4.25091	0.0595819
						DORTS	-18.1198	13.8879		-3.88907	-5.56331	-2.3907
						DORTS	6.53277	-5.63978		-4.08077	-5.3767	-0.877411
						DORTS	10.448	-4.72877		7.5235	14.2385	-2.14627
						DORTS	17.3886	-12.0103		14.7966	-7.46457	-1.69045
						DORTS	-2.04558	-20.9036		10.326	-10.5895	-3.44678
						DORTS	15.9619	6.25198		15.0031	-9.44114	-1.48645
						DORTS	23.0684	7.28433		14.9587	-9.71984	-3.10674
						DORTS	4.11202	1.46341		6.99772	2.85372	-1.51892
						DORTS	5.07493	14.8107		6.9842	12.9708	-1.69371
						DORTS	4.23414	28.4293		6.44835	1.89277	-0.136218
						DORTS	16.307	18.4716		13.4604	18.3758	2.15694
						DORTS	18.9264	19.986		8.82052	-0.130908	1.27595
						DORTS	13.752	3.55095		-17.7978	1.60417	-2.04688
						DORTS	15.9257	0.111397		5.98988	-11.7746	-1.2859
						DORTS	-0.284641	-7.32646		-1.23909	-27.7105	0.213708
						DORTS	18.8521	14.0102		6.87166	13.7797	1.75488
						DORTS	15.5345	2.84287		1.77983	11.5212	0.0956786
						DORTS	23.8709	3.43672		0.488351	-4.46929	-0.881449
						DORTS	26.2116	-1.05164		4.0861	6.73401	0.0872925
						DORTS	25.9403	-1.44724		10.8632	-19.8296	-0.285093
						DORTS	14.8361	2.52627		19.8664	-12.4964	0.318623
						DORTS	15.3983	-17.2267		-2.02088	-4.67619	1.24054
						DORTS	17.2486	-10.2366		0.523754	6.48609	1.27168
						DORTS	9.73934	-27.3775		4.80773	16.2163	1.56272
						DORTS	10.307	-27.7723		11.6329	16.8218	0.0801807
						DORTS	27.8602	4.7026		13.8887	-16.8286	2.21912
						DORTS	10.8249	8.45753		11.1747	-7.2701	2.90477
						DORTS	24.8903	-13.1783		4.4666	-16.0421	0.427936
						DORTS	22.4503	4.58095		18.9211	-5.56629	4.44948
						DORTS	13.3838	-26.931		8.3823	-14.3726	0.100723
						DORTS	25.4708	-13.4134		1.76052	-29.5107	0.517026
						DORTS	22.4756	-13.4987		17.5964	-24.8917	1.43157
						DORTS	22.772	-13.6554		11.2186	-23.5914	1.72554
						DORTS	16.4655	-16.667		8.44641	-14.37	0.387246
						DORTS	-12.3345	-4.25091		26.7659	-7.75197	-0.274501
						DORTS	-3.88907	-5.56331		23.1858	-6.7316	-0.652561
						DORTS	-4.08077	-5.3767		25.3479	-8.44885	1.12061
						DORTS	7.5235	14.2385		-1.64736	7.29638	0.204578
						DORTS	14.7966	-7.46457		2.59919	6.31124	-0.690849
						DORTS	10.326	-10.5895		-18.2176	13.8066	-3.87187
						DORTS	15.0031	-9.44114		-19.3265	13.7787	-0.00163028
						DORTS	14.9587	-9.71984		-21.4406	13.0705	-2.49397
						DORTS	6.99772	2.85372		-2.01469	-20.8149	-3.70038
						DORTS	6.9842	12.9708		-3.71932	-20.8943	-2.32992
						DORTS	6.44835	1.89277		-4.89146	-20.2878	1.75599
						DORTS	13.4604	18.3758		3.45527	-20.8651	-0.177569
						DORTS	8.82052	-0.130908		3.59541	21.5526	0.847476
						DORTS	-17.7978	1.60417		-28.4512	-2.1394	1.12104
						DORTS	5.98988	-11.7746		-19.907	19.8753	0.852861
						DORTS	-1.23909	-27.7105		-25.514	12.6016	0.872521
						DORTS	6.87166	13.7797		-28.3605	-5.53268	-0.57997
						DORTS	1.77983	11.5212		4.32122	1.35848	0.621791
						DORTS	0.488351	-4.46929		-11.6961	-12.9897	1.57313
						DORTS	4.0861	6.73401		26.7847	-7.87649	-0.161344
						DORTS	-0.471642	-0.700296		21.6566	-13.496	-1.04952
						DORTS	10.8632	-19.8296		10.9655	2.11318	1.29974
						DORTS	19.8664	-12.4964		-17.8692	0.580816	0.870484
						DORTS	-2.02088	-4.67619		1.06877	2.97135	1.45912
						DORTS	0.523754	6.48609		19.8631	-14.9457	-0.707813
						DORTS	4.80773	16.2163		21.3912	-15.5085	-1.1376
						DORTS	11.6329	16.8218		19.3037	10.5351	1.41458
						DORTS	6.26658	-12.5752		-17.7773	-0.49508	1.03209
						DORTS	13.8887	-16.8286		0.782117	-28.9547	-0.440749
						DORTS	11.1747	-7.2701		-18.7464	0.818639	1.43432
						DORTS	4.4666	-16.0421		13.3253	-13.4283	1.96853
						DORTS	18.9211	-5.56629		0.455284	4.18169	-0.68335
						DORTS	8.3823	-14.3726		-0.986377	20.1543	-4.24697
						DORTS	1.76052	-29.5107		-18.1858	13.7407	1.91756
						DORTS	17.5964	-24.8917		-19.0311	13.4412	0.0183421
						DORTS	11.2186	-23.5914		13.6969	3.53968	0.257693
						DORTS	8.44641	-14.37		19.8184	-6.61331	2.16551
						DORTS	26.7659	-7.75197		16.9755	3.60763	2.9169
						DORTS	23.1858	-6.7316		15.9624	6.03578	0.476727
						DORTS	25.3479	-8.44885		5.93715	9.64457	1.98255
						DORTS	-1.64736	7.29638		1.44227	-29.4574	0.333953
						DORTS	2.59919	6.31124		17.7213	-24.8177	-0.980559
						DORTS	-18.2176	13.8066		26.7017	-7.92833	-3.1442
						DORTS	-19.3265	13.7787		-19.2686	12.9203	2.11057
						DORTS	-21.4406	13.0705		-28.5072	-2.04416	-0.571104
						DORTS	-2.01469	-20.8149		15.0074	-13.1043	1.61538
						DORTS	-3.71932	-20.8943		15.7581	-20.3998	0.0419742
						DORTS	-4.89146	-20.2878		2.78411	7.6158	0.247624
						DORTS	3.45527	-20.8651		1.47482	-29.743	0.415306
						DORTS	3.59541	21.5526		18.1382	-24.5208	2.14598
						DORTS	-28.4512	-2.1394		1.71763	-15.8019	2.92805
						DORTS	-19.907	19.8753		8.12607	5.06628	0.355554
						DORTS	-25.514	12.6016		8.07224	-0.130822	1.75395
						DORTS	-28.3605	-5.53268		13.14	7.23773	0.0278408
						DORTS	4.32122	1.35848		-12.0774	-13.2073	-1.33274
						DORTS	-11.6961	-12.9897		-0.399781	-24.0955	1.53385
						DORTS	26.7847	-7.87649		-0.979113	1.36455	2.57125
						DORTS	21.6566	-13.496		21.3585	-13.53	1.57132
						DORTS	10.9655	2.11318		11.2025	2.3702	1.31735
						DORTS	-17.8692	0.580816		13.081	10.9351	-0.73721
						DORTS	1.06877	2.97135		-1.75213	0.119478	2.18375
						DORTS	19.8631	-14.9457		-20.8751	-0.782108	1.90534
						DORTS	21.3912	-15.5085		-8.75513	-11.1343	1.07053
						DORTS	19.3037	10.5351		19.4389	-14.7609	1.14596
						DORTS	-17.7773	-0.49508		21.6119	-15.9371	0.208304
						DORTS	0.782117	-28.9547		19.3136	10.5664	1.67832
						DORTS	-18.7464	0.818639		-17.1016	-0.550481	1.54628
						DORTS	-19.0788	-1.10527		-8.76436	-11.1242	0.0702085
						DORTS	13.3253	-13.4283		-18.7114	-1.44681	1.68638
						DORTS	0.455284	4.18169		-1.11914	-27.9945	1.22493
						DORTS	-0.986377	20.1543		10.3908	8.00375	0.32438
						DORTS	-18.1858	13.7407		14.5447	-13.14	1.19475
						DORTS	-19.0311	13.4412		-5.71035	15.4964	0.429613
						DORTS	13.6969	3.53968		23.0835	-19.7451	1.21837
						DORTS	19.8184	-6.61331		0.616377	4.2501	2.02393
						DORTS	16.9755	3.60763		-3.67728	-5.60183	1.66146
						DORTS	15.9624	6.03578		5.41634	9.57071	2.12309
						DORTS	5.93715	9.64457		-3.34249	-5.11104	1.02591
						DORTS	1.44227	-29.4574		1.25483	6.82623	0.185978
						DORTS	17.7213	-24.8177		0.120818	6.24613	-0.158435
						DORTS	11.1317	-23.5301		7.84378	-11.9217	-2.63095
						DORTS	26.7017	-7.92833		5.39593	-12.702	-2.13378
						DORTS	-19.2686	12.9203		1.15903	6.86061	-4.14009
						DORTS	-28.5072	-2.04416		1.70479	7.01344	-1.20269
						DORTS	-28.6566	-1.79238		9.3466	-13.1474	-1.45715
						DORTS	15.0074	-13.1043		8.52029	-14.0778	0.269642
						DORTS	15.7581	-20.3998		1.06957	18.8461	1.64935
						DORTS	2.78411	7.6158		0.965154	19.0336	-0.122206
						DORTS	1.47482	-29.743		-18.2712	13.668	0.437186
						DORTS	18.1382	-24.5208		-2.14301	-18.2537	0.297353
						DORTS	1.71763	-15.8019		-18.0771	13.7127	1.54296
						DORTS	8.12607	5.06628		-18.0222	13.6547	-0.151991
						DORTS	8.07224	-0.130822		-2.53652	-21.2332	0.262202
						DORTS	13.14	7.23773		0.418279	-26.3192	1.24886
						DORTS	-12.0774	-13.2073		-2.71498	-21.3287	1.20454
						DORTS	-0.399781	-24.0955		-2.26062	-21.0285	1.70084
						DORTS	-0.979113	1.36455		-19.3087	13.8588	0.968745
						DORTS	21.3585	-13.53		-18.9781	11.2428	1.6713
						DORTS	11.2025	2.3702		-18.7882	13.5016	2.44995
						DORTS	13.081	10.9351		-19.6337	13.3849	0.645372
						DORTS	-1.75213	0.119478		-19.9107	13.4714	-0.196977
						DORTS	-20.8751	-0.782108		-7.35482	21.493	0.339333
						DORTS	-17.7565	0.494409		-4.55972	12.5571	-0.196728
						DORTS	-8.75513	-11.1343		-5.56517	17.8503	0.387834
						DORTS	19.4389	-14.7609		-5.65478	17.8751	1.52665
						DORTS	21.6119	-15.9371		-6.00927	18.9132	2.96977
						DORTS	19.3136	10.5664		-6.30681	18.1593	1.6455
						DORTS	-17.1016	-0.550481		-6.35355	18.2645	1.33249
						DORTS	-8.76436	-11.1242		-6.36887	18.1795	2.90489
						DORTS	-18.7114	-1.44681		9.73775	-4.62849	0.853499
						DORTS	-1.11914	-27.9945		9.1377	-8.13235	1.50583
						DORTS	10.3908	8.00375		4.96315	-10.3396	0.429817
						DORTS	14.5447	-13.14		-0.262776	5.79668	1.18345
						DORTS	-5.71035	15.4964		-1.45308	5.24296	1.40567
						DORTS	23.0835	-19.7451		8.71857	-11.4393	0.209147
						DORTS	0.616377	4.2501		11.3319	-10.3016	0.752599
						DORTS	-3.67728	-5.60183		9.47075	8.56288	2.30435
						DORTS	5.41634	9.57071		7.81895	16.8612	1.56078
						DORTS	-3.34249	-5.11104		0.081792	-21.1274	2.42712
						DORTS	1.25483	6.82623		1.9247	-23.0994	-0.429269
						DORTS	0.120818	6.24613		15.9577	-5.78404	-0.129165
						DORTS	7.84378	-11.9217		16.0791	-3.64007	0.480536
						DORTS	5.39593	-12.702		9.29263	-2.54122	0.84018
						DORTS	1.15903	6.86061		-3.66876	15.8818	-0.496371
						DORTS	1.70479	7.01344		2.45285	16.4099	0.641675
						DORTS	9.3466	-13.1474		17.2437	-12.2747	-1.97596
						DORTS	8.52029	-14.0778		-0.257292	-20.9272	0.371699
						DORTS	1.06957	18.8461		13.9842	6.1719	0.860626
						DORTS	0.965154	19.0336		22.5803	8.00093	1.46155
						DORTS	-18.2712	13.668		22.9993	7.48921	0.436481
						DORTS	-2.14301	-18.2537		9.06751	3.98096	-0.102644
						DORTS	-18.0771	13.7127		7.32482	16.0199	1.54727
						DORTS	-18.0222	13.6547		7.31558	23.2665	1.21378
						DORTS	-2.53652	-21.2332		17.0344	18.4162	1.1638
						DORTS	0.418279	-26.3192		13.6175	3.5486	1.06334
						DORTS	-2.71498	-21.3287		16.1601	10.6896	1.68245
						DORTS	-2.26062	-21.0285		5.57484	-3.23827	0.143041
						DORTS	-19.3087	13.8588		-1.62594	-5.9789	0.148207
						DORTS	-18.9781	11.2428		20.5804	2.9187	0.87823
						DORTS	-18.7882	13.5016		15.6884	2.94325	0.139675
						DORTS	-19.6337	13.3849		23.4001	-7.43145	1.08627
						DORTS	-19.9107	13.4714		26.0452	-1.57782	-2.96846
						DORTS	-7.35482	21.493		6.03335	13.3555	-0.429443
						DORTS	-4.55972	12.5571		8.59587	2.40929	0.867887
						DORTS	-5.56517	17.8503		14.3247	2.25354	0.560607
						DORTS	-5.65478	17.8751		15.5842	-17.1508	0.373748
						DORTS	-6.00927	18.9132		10.2529	-27.7732	2.2799
						DORTS	-6.30681	18.1593		19.0646	-13.3172	2.12607
						DORTS	-6.35355	18.2645		12.0232	9.78019	2.10163
						DORTS	-6.36887	18.1795		23.0855	5.22037	1.47551
						DORTS	9.73775	-4.62849		13.3747	-26.9331	0.00368533
						DORTS	9.1377	-8.13235		25.2173	-13.3399	0.430534
						DORTS	4.96315	-10.3396		24.6028	-13.0243	3.46005
						DORTS	-0.262776	5.79668		25.7947	-13.2423	5.15264
						DORTS	-1.45308	5.24296		12.7861	1.2603	0.558462
						DORTS	8.71857	-11.4393		20.9834	-13.4319	2.53923
						DORTS	11.3319	-10.3016		1.3541	3.02381	-2.74069
						DORTS	9.47075	8.56288		-4.26464	-5.711	2.38569
						DORTS	7.81895	16.8612		-3.27981	-5.21653	1.75239
						DORTS	0.081792	-21.1274		6.6413	13.5014	0.0279939
						DORTS	1.9247	-23.0994		16.9336	-2.11413	0.379945
						DORTS	15.9577	-5.78404		9.91286	13.9887	1.19755
						DORTS	16.0791	-3.64007		-12.7583	-7.23201	0.675302
						DORTS	9.29263	-2.54122		14.0705	16.3329	-2.28299
						DORTS	-3.66876	15.8818		12.6527	22.3445	0.323265
						DORTS	2.45285	16.4099		10.1207	10.6587	0.336347
						DORTS	17.2437	-12.2747		-10.9152	17.725	3.29541
						DORTS	-0.257292	-20.9272		13.4421	-9.87401	0.818332
						DORTS	13.9842	6.1719		1.54853	11.4651	-1.18661
						DORTS	22.5803	8.00093		23.3693	4.86075	0.979113
						DORTS	22.9993	7.48921		29.4223	-9.79435	1.05157
						DORTS	9.06751	3.98096		4.77087	4.30431	-2.22324
						DORTS	7.32482	16.0199		1.04231	11.5337	0.963614
						DORTS	7.31558	23.2665		5.2819	11.4698	1.82939
						DORTS	17.0344	18.4162		0.271598	20.2175	0.368778
						DORTS	13.6175	3.5486		12.066	23.0873	2.83974
						DORTS	16.1601	10.6896		8.05845	-12.2652	0.162825
						DORTS	5.57484	-3.23827		17.7362	-10.272	-1.82806
						DORTS	-1.62594	-5.9789		13.8712	-16.8158	1.50326
						DORTS	20.5804	2.9187		24.8748	-0.0649803	-1.15106
						DORTS	15.6884	2.94325		5.49131	-13.4837	-2.94492
						DORTS	23.4001	-7.43145		10.8387	-7.72616	-0.392086
						DORTS	26.0452	-1.57782		1.03522	-24.2466	-0.824626
						DORTS	6.03335	13.3555		21.1725	-24.047	0.753878
						DORTS	8.59587	2.40929		10.7255	-7.94975	-3.51011
						DORTS	14.3247	2.25354		26.6625	-7.21779	-3.8005
						DORTS	15.5842	-17.1508		0.826158	16.7577	-1.97614
						DORTS	10.2529	-27.7732		-12.1681	21.5906	-2.83601
						DORTS	19.0646	-13.3172		-12.2274	21.3473	0.326269
						DORTS	12.0232	9.78019		-12.1373	23.3485	-2.21906
						DORTS	23.0855	5.22037		0.0601877	-21.1336	-1.04765
						DORTS	13.3747	-26.9331		-2.0312	-20.6494	-1.62893
						DORTS	25.2173	-13.3399		-3.99046	-20.12	-2.19611
						DORTS	24.6028	-13.0243		20.8866	-2.98307	-1.66615
						DORTS	25.7947	-13.2423		-13.7171	17.6615	-2.22946
						DORTS	12.7861	1.2603		-11.1418	21.6141	-3.03275
						DORTS	20.9834	-13.4319		7.27464	26.5506	-2.41947
						DORTS	1.3541	3.02381		-19.7309	19.762	-1.89786
						DORTS	-4.26464	-5.711		-25.2528	13.1753	-2.97177
						DORTS	-3.27981	-5.21653		-28.3419	-5.53446	2.41774
						DORTS	6.6413	13.5014		-11.7341	-13.014	1.51972
						DORTS	16.9336	-2.11413		21.6631	-13.4683	-0.345637
						DORTS	9.91286	13.9887		10.8912	2.09684	-1.49232
						DORTS	-12.7583	-7.23201		12.6294	11.2163	0.173544
						DORTS	14.0705	16.3329		18.8296	-14.5306	1.71854
						DORTS	12.6527	22.3445		21.4773	-16.0157	-0.294609
						DORTS	10.1207	10.6587		19.3102	10.5359	1.8344
						DORTS	-10.9152	17.725		-16.4599	0.0158158	0.141327
						DORTS	13.4421	-9.87401		-18.8255	0.769623	0.884184
						DORTS	1.54853	11.4651		-1.08336	-28.1676	-0.649805
						DORTS	23.3693	4.86075		15.1042	-20.6906	0.118277
						DORTS	29.4223	-9.79435		-18.1457	13.6876	1.14796
						DORTS	4.77087	4.30431		-19.2517	13.6105	1.31324
						DORTS	1.04231	11.5337		13.6211	3.52112	1.21404
						DORTS	5.2819	11.4698		0.765111	1.55578	-0.167802
						DORTS	0.271598	20.2175		14.3318	2.23516	0.288902
						DORTS	12.066	23.0873		10.0627	17.3277	1.94123
						DORTS	8.05845	-12.2652		-4.0064	19.0209	2.92255
						DORTS	17.7362	-10.272		-3.76083	-6.83764	0.407272
						DORTS	13.8712	-16.8158		1.06421	-24.231	3.93829
						DORTS	24.8748	-0.0649803		21.2987	-24.0254	-0.386878
						DORTS	5.49131	-13.4837		14.6489	-4.46924	1.41225
						DORTS	10.8387	-7.72616		-12.2192	21.547	1.44423
						DORTS	1.03522	-24.2466		-12.2353	21.3783	1.61909
						DORTS	21.1725	-24.047		-29.5449	0.673702	0.323891
						DORTS	10.7255	-7.94975		-30.7345	1.43349	-0.669348
						DORTS	26.6625	-7.21779		-28.3681	-5.93676	1.17884
						DORTS	22.4408	-6.40693		16.0439	-12.541	0.15275
						DORTS	0.826158	16.7577		15.9863	-20.3948	-0.713755
						DORTS	-12.1681	21.5906		11.0398	-6.97679	-1.18801
						DORTS	-12.2274	21.3473		26.345	-5.53609	-0.813552
						DORTS	-12.1373	23.3485		7.24382	21.7349	-2.53578
						DORTS	0.0601877	-21.1336		3.39451	-15.9135	-0.106342
						DORTS	-2.0312	-20.6494		6.8958	22.5277	0.587708
						DORTS	-3.99046	-20.12		9.57534	1.33087	-0.386804
						DORTS	20.8866	-2.98307		-0.956041	0.216324	-3.03548
						DORTS	-13.7171	17.6615		21.8121	11.9423	-2.7613
						DORTS	-11.1418	21.6141		-0.337626	-23.915	-1.46462
						DORTS	7.27464	26.5506		26.9333	-7.96747	-0.171395
						DORTS	-19.7309	19.762		5.92993	0.0319784	1.62136
						DORTS	-25.2528	13.1753		24.8411	-12.8135	1.61061
						DORTS	-28.3419	-5.53446		12.5123	4.44761	0.243703
						DORTS	-11.7341	-13.014		13.6559	19.7968	1.72174
						DORTS	21.6631	-13.4683		22.2867	-9.5454	0.935324
						DORTS	10.8912	2.09684		21.2476	-14.444	0.450379
						DORTS	12.6294	11.2163		21.6989	11.9865	1.8796
						DORTS	18.8296	-14.5306		-12.06	-11.489	0.332533
						DORTS	21.4773	-16.0157		-17.7439	-0.474354	1.42749
						DORTS	19.3102	10.5359		-18.5029	-1.0776	1.30127
						DORTS	-16.4599	0.0158158		10.2337	19.994	0.159654
						DORTS	-18.8255	0.769623		16.5451	-5.63245	-0.621646
						DORTS	-1.08336	-28.1676		15.7366	-14.5267	0.67266
						DORTS	15.1042	-20.6906		-4.56334	23.9456	2.12875
						DORTS	-18.1457	13.6876		20.7641	-20.6868	1.74629
						DORTS	-19.2517	13.6105		25.1025	-19.4712	0.154397
						DORTS	13.6211	3.52112		2.32321	6.37474	-1.24271
						DORTS	0.765111	1.55578		2.50576	9.6587	1.57225
						DORTS	14.3318	2.23516		2.15521	9.30503	1.62528
						DORTS	10.0627	17.3277		6.15332	-14.5562	0.162782
						DORTS	-4.0064	19.0209		7.5292	-11.9822	0.683342
						DORTS	-3.76083	-6.83764		6.5218	-13.1455	1.00419
						DORTS	1.06421	-24.231		1.59446	4.55919	1.37712
						DORTS	21.2987	-24.0254		4.4009	14.3115	2.56794
						DORTS	14.6489	-4.46924		4.4587	13.1155	-0.230132
						DORTS	-12.2192	21.547		15.8147	-8.55906	1.53418
						DORTS	-12.2353	21.3783		14.5468	-12.9495	-0.121617
						DORTS	-29.5449	0.673702		12.2691	-12.805	0.269795
						DORTS	-30.7345	1.43349		14.3716	-9.48006	1.89014
						DORTS	-28.3681	-5.93676		20.6447	-5.68633	0.449598
						DORTS	16.0439	-12.541		11.141	23.024	1.63124
						DORTS	15.9863	-20.3948		2.74478	16.9431	0.500441
						DORTS	11.0398	-6.97679		-0.16398	13.7518	0.489451
						DORTS	26.345	-5.53609		-12.1619	21.5881	-0.72645
						DORTS	7.24382	21.7349		-11.3072	17.5386	-0.742091
						DORTS	3.39451	-15.9135		-12.2239	21.5223	0.242753
						DORTS	6.8958	22.5277		-3.09881	-20.8213	-0.117157
						DORTS	9.57534	1.33087		0.723394	-24.1297	1.86768
						DORTS	-0.956041	0.216324		-1.30996	-23.1794	-0.263323
						DORTS	21.8121	11.9423		-1.2719	-21.1344	0.424686
						DORTS	-0.337626	-23.915		-12.2672	21.2946	1.48256
						DORTS	26.9333	-7.96747		-13.7854	15.4242	0.442765
						DORTS	5.92993	0.0319784		-14.5379	19.9577	-1.89746
						DORTS	24.8411	-12.8135		-12.3452	21.2022	1.54567
						DORTS	12.5123	4.44761		-6.71265	22.3945	2.05391
						DORTS	13.6559	19.7968		-3.52936	21.5166	1.69958
						DORTS	-17.7555	0.0121363		-7.79818	20.3147	1.37226
						DORTS	22.2867	-9.5454		-7.60146	20.5523	0.942892
						DORTS	21.2476	-14.444		-12.9035	13.7294	2.50794
						DORTS	21.6989	11.9865		-7.52921	21.4066	1.57409
						DORTS	-12.06	-11.489		-7.69805	20.9523	0.880236
						DORTS	-17.7439	-0.474354		9.58272	-4.87294	2.12694
						DORTS	-18.5029	-1.0776		15.5416	-5.71254	1.33459
						DORTS	10.2337	19.994		15.9305	-3.44874	0.164309
						DORTS	16.5451	-5.63245		7.09986	-9.92021	2.10391
						DORTS	15.7366	-14.5267		11.0285	-4.58457	2.06836
						DORTS	-4.56334	23.9456		-3.63191	15.9424	0.0717875
						DORTS	20.7641	-20.6868		-4.71661	15.3801	1.47569
[truncated: 79,995 more rows]

## Sheet: fig4
a-c		e							f
The data is too large to display here due to size limitations. You may download on Zenodo at: https://doi.org/10.5281/zenodo.19402341		DFT_C2H_distance	DFT_C1C2H_angle	MACE_C2H_distance	MACE_C1C2H_angle	XTB_C2H_distance	XTB_C1C2H_angle		N-O Bond Length (Å)	N-C-H Bond Angle (degrees)	DFT_energy (eV)	DFT_energy (kcal/mol)	DFT_energy_normalized (kcal/mol)	MACE_energy (eV)	MACE_energy (kcal/mol)	MACE_energy_normalized (kcal/mol)	xTB_energy (eV)	xTB_energy (kcal/mol)	xTB_energy_normalized (kcal/mol)
		1.41062	50.521	1.41051	51.7372	1.4127	80.0479		1.3	70	-11911.3	-274681	77.6102	-11911.4	-274684	75.8058	-738.879	-17039	65.9549
		1.41083	50.212	1.41062	51.5405	1.4151	80.5317		1.36316	70	-11911.3	-274682	77.1328	-11911.4	-274684	75.3221	-738.924	-17040	64.9307
		1.41107	49.9143	1.41064	51.3377	1.41749	81.02		1.42632	70	-11911.3	-274682	76.7233	-11911.5	-274685	74.8892	-738.968	-17041	63.9123
		1.41128	49.6285	1.41074	51.1434	1.41991	81.509		1.48947	70	-11911.4	-274682	76.3696	-11911.5	-274685	74.4898	-739.011	-17042	62.9048
		1.41152	49.3505	1.41078	50.9513	1.42231	82.0023		1.55263	70	-11911.4	-274683	76.0611	-11911.5	-274685	74.1516	-739.054	-17043	61.9136
		1.41176	49.0868	1.41085	50.7634	1.42472	82.4937		1.61579	70	-11911.4	-274683	75.7887	-11911.5	-274686	73.8342	-739.097	-17044	60.9431
		1.41203	48.8413	1.41092	50.5767	1.42709	82.99		1.67895	70	-11911.4	-274683	75.5444	-11911.5	-274686	73.5638	-739.138	-17044.9	59.9971
		1.41231	48.6151	1.41108	50.3904	1.42946	83.4819		1.74211	70	-11911.4	-274684	75.3219	-11911.5	-274686	73.2758	-739.177	-17045.8	59.0786
		1.41263	48.4031	1.41111	50.215	1.43178	83.9761		1.80526	70	-11911.4	-274684	75.1162	-11911.5	-274687	73.0178	-739.216	-17046.7	58.19
		1.41294	48.2029	1.41122	50.0373	1.43409	84.4628		1.86842	70	-11911.4	-274684	74.9235	-11911.5	-274687	72.7694	-739.253	-17047.6	57.3335
		1.41327	48.012	1.41128	49.8678	1.43634	84.941		1.93158	70	-11911.4	-274684	74.7412	-11911.6	-274687	72.5324	-739.289	-17048.4	56.511
		1.41362	47.8329	1.41137	49.6996	1.43858	85.4097		1.99474	70	-11911.4	-274684	74.568	-11911.6	-274687	72.3087	-739.323	-17049.2	55.7244
		1.414	47.6675	1.41144	49.5384	1.44077	85.8657		2.05789	70	-11911.4	-274684	74.4036	-11911.6	-274688	72.0778	-739.355	-17049.9	54.9754
		1.41442	47.5193	1.41152	49.3818	1.44292	86.31		2.12105	70	-11911.5	-274685	74.2483	-11911.6	-274688	71.8413	-739.386	-17050.6	54.2661
		1.41486	47.3901	1.41162	49.2315	1.44502	86.737		2.18421	70	-11911.5	-274685	74.1025	-11911.6	-274688	71.6238	-739.415	-17051.3	53.5981
		1.41533	47.2768	1.41174	49.0796	1.44707	87.1513		2.24737	70	-11911.5	-274685	73.967	-11911.6	-274688	71.4271	-739.442	-17051.9	52.9736
		1.41584	47.1823	1.4119	48.9341	1.44911	87.5442		2.31053	70	-11911.5	-274685	73.8439	-11911.6	-274688	71.208	-739.467	-17052.5	52.3942
		1.41637	47.1106	1.41194	48.7952	1.45112	87.9163		2.37368	70	-11911.5	-274685	73.7357	-11911.6	-274689	71.0359	-739.49	-17053.1	51.8617
		1.41694	47.0526	1.41208	48.6605	1.45306	88.2709		2.43684	70	-11911.5	-274685	73.6449	-11911.6	-274689	70.8674	-739.511	-17053.5	51.378
		1.41755	47.0207	1.41225	48.5352	1.45498	88.5968		2.5	70	-11911.5	-274685	73.5739	-11911.6	-274689	70.7042	-739.53	-17054	50.9445
		1.4182	47.0017	1.41235	48.4059	1.45695	88.8881		1.3	71.0526	-11912.2	-274701	58.0094	-11912.2	-274703	56.8466	-739.611	-17055.8	49.0676
		1.41892	47.0116	1.4125	48.2847	1.45891	89.1429		1.36316	71.0526	-11912.2	-274701	57.6426	-11912.3	-274703	56.4618	-739.652	-17056.8	48.1423
		1.41971	47.0326	1.41263	48.1656	1.46089	89.3617		1.42632	71.0526	-11912.2	-274701	57.3491	-11912.3	-274703	56.1405	-739.691	-17057.7	47.2355
		1.42057	47.0797	1.41278	48.0516	1.46292	89.544		1.48947	71.0526	-11912.2	-274702	57.118	-11912.3	-274704	55.8872	-739.729	-17058.6	46.3516
		1.42154	47.1377	1.41293	47.9412	1.465	89.6906		1.55263	71.0526	-11912.2	-274702	56.9392	-11912.3	-274704	55.6608	-739.766	-17059.4	45.4946
		1.42264	47.208	1.41309	47.8352	1.46714	89.802		1.61579	71.0526	-11912.2	-274702	56.8036	-11912.3	-274704	55.5097	-739.802	-17060.2	44.6679
		1.42392	47.2903	1.41325	47.7333	1.46936	89.8767		1.67895	71.0526	-11912.2	-274702	56.7034	-11912.3	-274704	55.3688	-739.837	-17061	43.8739
		1.42544	47.3872	1.41342	47.6357	1.47168	89.9137		1.74211	71.0526	-11912.2	-274702	56.632	-11912.3	-274704	55.2398	-739.87	-17061.8	43.1144
		1.42729	47.5025	1.41359	47.5423	1.47409	89.9163		1.80526	71.0526	-11912.2	-274702	56.5835	-11912.3	-274704	55.169	-739.901	-17062.5	42.3905
		1.42958	47.6372	1.41377	47.4534	1.47662	89.8842		1.86842	71.0526	-11912.2	-274702	56.5537	-11912.3	-274705	55.0897	-739.931	-17063.2	41.7032
		1.43249	47.778	1.41396	47.3688	1.47925	89.8224		1.93158	71.0526	-11912.2	-274702	56.5391	-11912.3	-274705	55.0251	-739.959	-17063.9	41.0531
		1.43607	47.9166	1.41416	47.2889	1.48199	89.731		1.99474	71.0526	-11912.2	-274702	56.5372	-11912.3	-274705	54.9534	-739.986	-17064.5	40.4409
		1.44072	48.0639	1.41436	47.2135	1.48482	89.6138		2.05789	71.0526	-11912.2	-274702	56.5464	-11912.3	-274705	54.9202	-740.01	-17065	39.8672
		1.4467	48.2182	1.41457	47.1429	1.48775	89.4717		2.12105	71.0526	-11912.2	-274702	56.5655	-11912.3	-274705	54.8811	-740.034	-17065.6	39.3326
		1.45413	48.3781	1.41479	47.0771	1.49078	89.3063		2.18421	71.0526	-11912.2	-274702	56.5937	-11912.3	-274705	54.8368	-740.055	-17066.1	38.8379
		1.46323	48.5409	1.41502	47.0163	1.49391	89.1213		2.24737	71.0526	-11912.2	-274702	56.6309	-11912.3	-274705	54.8105	-740.075	-17066.5	38.3838
		1.47406	48.7202	1.41525	46.9605	1.49714	88.92		2.31053	71.0526	-11912.2	-274702	56.6779	-11912.3	-274705	54.7805	-740.093	-17066.9	37.971
		1.48671	48.9028	1.41549	46.9098	1.50047	88.7087		2.37368	71.0526	-11912.2	-274702	56.7361	-11912.3	-274705	54.7702	-740.109	-17067.3	37.6003
		1.50097	49.0872	1.41575	46.8643	1.5039	88.4911		2.43684	71.0526	-11912.2	-274702	56.8069	-11912.3	-274705	54.7579	-740.123	-17067.6	37.2727
		1.51668	49.2696	1.41601	46.8241	1.50742	88.2652		2.5	71.0526	-11912.2	-274702	56.8917	-11912.3	-274705	54.7669	-740.135	-17067.9	36.989
		1.53364	49.4529	1.41628	46.7892	1.51105	88.0324		1.3	72.1053	-11912.8	-274717	42.2845	-11912.9	-274718	41.6162	-740.202	-17069.5	35.4586
		1.5516	49.639	1.41657	46.7597	1.51479	87.7879		1.36316	72.1053	-11912.8	-274717	42.0268	-11912.9	-274718	41.3201	-740.237	-17070.3	34.6445
		1.57036	49.8275	1.41686	46.7356	1.51869	87.539		1.42632	72.1053	-11912.9	-274717	41.8441	-11912.9	-274718	41.12	-740.271	-17071.1	33.8589
		1.58979	50.0237	1.41717	46.717	1.52275	87.2856		1.48947	72.1053	-11912.9	-274717	41.7264	-11912.9	-274719	40.9744	-740.304	-17071.8	33.1053
		1.6097	50.2264	1.41748	46.7039	1.527	87.0382		1.55263	72.1053	-11912.9	-274717	41.6645	-11912.9	-274719	40.8861	-740.335	-17072.5	32.3865
		1.62998	50.4366	1.41782	46.6962	1.53148	86.7913		1.61579	72.1053	-11912.9	-274717	41.6499	-11912.9	-274719	40.8347	-740.364	-17073.2	31.7045
		1.65052	50.6553	1.41816	46.6939	1.53621	86.5479		1.67895	72.1053	-11912.9	-274717	41.6751	-11912.9	-274719	40.8214	-740.392	-17073.9	31.0606
		1.67127	50.8849	1.41852	46.697	1.54123	86.2964		1.74211	72.1053	-11912.9	-274717	41.7334	-11912.9	-274719	40.8469	-740.419	-17074.5	30.4556
		1.69217	51.1243	1.4189	46.7054	1.54656	86.0445		1.80526	72.1053	-11912.9	-274717	41.8192	-11912.9	-274719	40.889	-740.443	-17075	29.8896
		1.71318	51.3726	1.4193	46.7191	1.55223	85.7866		1.86842	72.1053	-11912.9	-274717	41.9277	-11912.9	-274719	40.9478	-740.466	-17075.6	29.3629
		1.73426	51.6322	1.41972	46.7379	1.55825	85.5335		1.93158	72.1053	-11912.8	-274717	42.055	-11912.9	-274719	41.0455	-740.487	-17076	28.875
		1.75537	51.9074	1.42016	46.7618	1.56465	85.2763		1.99474	72.1053	-11912.8	-274717	42.198	-11912.9	-274718	41.1369	-740.507	-17076.5	28.426
		1.77644	52.1981	1.42063	46.7906	1.57145	85.0186		2.05789	72.1053	-11912.8	-274716	42.3538	-11912.9	-274718	41.2444	-740.524	-17076.9	28.0155
		1.79747	52.5108	1.42113	46.8243	1.57864	84.751		2.12105	72.1053	-11912.8	-274716	42.5206	-11912.9	-274718	41.3678	-740.541	-17077.3	27.6435
		1.81838	52.8408	1.42167	46.8626	1.5862	84.4786		2.18421	72.1053	-11912.8	-274716	42.6968	-11912.9	-274718	41.4845	-740.555	-17077.6	27.3098
		1.83915	53.1952	1.42225	46.9054	1.59414	84.2029		2.24737	72.1053	-11912.8	-274716	42.8818	-11912.9	-274718	41.617	-740.568	-17077.9	27.0143
		1.85973	53.577	1.42287	46.9526	1.60243	83.9194		2.31053	72.1053	-11912.8	-274716	43.0755	-11912.9	-274718	41.7427	-740.579	-17078.2	26.7573
		1.88003	53.9883	1.42355	47.0039	1.61105	83.6276		2.37368	72.1053	-11912.8	-274716	43.2783	-11912.9	-274718	41.8845	-740.588	-17078.4	26.5387
		1.89994	54.4355	1.42431	47.0592	1.61996	83.3232		2.43684	72.1053	-11912.8	-274715	43.4909	-11912.9	-274718	42.0199	-740.596	-17078.6	26.3588
		1.91929	54.9213	1.42514	47.1184	1.62916	83.0077		2.5	72.1053	-11912.8	-274715	43.7138	-11912.9	-274717	42.1492	-740.602	-17078.7	26.2179
		1.9379	55.4295	1.42606	47.1811	1.63868	82.6758		1.3	73.1579	-11913.4	-274729	29.7317	-11913.4	-274730	29.3918	-740.678	-17080.4	24.4728
		1.9553	55.9178	1.4271	47.2474	1.64838	82.3316		1.36316	73.1579	-11913.4	-274729	29.5817	-11913.4	-274730	29.2182	-740.708	-17081.1	23.7812
		1.9703	56.2734	1.42828	47.3169	1.65831	81.9744		1.42632	73.1579	-11913.4	-274729	29.5059	-11913.4	-274731	29.1033	-740.736	-17081.8	23.1259
		1.98036	56.3546	1.42961	47.3895	1.66838	81.6015		1.48947	73.1579	-11913.4	-274729	29.4952	-11913.4	-274731	29.072	-740.763	-17082.4	22.5091
		1.98634	56.2711	1.43112	47.4651	1.6786	81.2134		1.55263	73.1579	-11913.4	-274729	29.5413	-11913.4	-274731	29.0809	-740.788	-17083	21.9324
		1.99096	56.226	1.43284	47.5434	1.68897	80.8098		1.61579	73.1579	-11913.4	-274729	29.6364	-11913.4	-274730	29.1533	-740.811	-17083.5	21.3968
		1.9973	56.4272	1.4348	47.6245	1.69951	80.3923		1.67895	73.1579	-11913.4	-274729	29.7734	-11913.4	-274730	29.2446	-740.833	-17084	20.9025
		2.00879	57.2468	1.43704	47.708	1.71011	79.9509		1.74211	73.1579	-11913.4	-274729	29.946	-11913.4	-274730	29.377	-740.852	-17084.5	20.4495
		2.02527	58.6153	1.4396	47.7939	1.72082	79.4872		1.80526	73.1579	-11913.4	-274729	30.1488	-11913.4	-274730	29.5503	-740.87	-17084.9	20.0372
		2.04309	60.0175	1.4425	47.882	1.73153	78.9973		1.86842	73.1579	-11913.4	-274728	30.3769	-11913.4	-274730	29.7411	-740.886	-17085.2	19.665
		2.06094	61.2903	1.44578	47.9723	1.74227	78.4557		1.93158	73.1579	-11913.3	-274728	30.6261	-11913.4	-274730	29.9488	-740.901	-17085.6	19.3323
		2.07846	62.4402	1.44947	48.0646	1.75298	77.8951		1.99474	73.1579	-11913.3	-274728	30.8927	-11913.4	-274729	30.1726	-740.914	-17085.9	19.0381
		2.0955	63.4789	1.4536	48.1588	1.76359	77.2929		2.05789	73.1579	-11913.3	-274728	31.1737	-11913.4	-274729	30.4119	-740.925	-17086.1	18.7819
		2.112	64.432	1.45819	48.255	1.77405	76.6452		2.12105	73.1579	-11913.3	-274727	31.4667	-11913.4	-274729	30.6658	-740.934	-17086.4	18.5629
		2.12793	65.3129	1.46325	48.3531	1.78432	75.9339		2.18421	73.1579	-11913.3	-274727	31.7698	-11913.4	-274729	30.9338	-740.942	-17086.5	18.3805
		2.14326	66.1357	1.46878	48.453	1.79416	75.1441		2.24737	73.1579	-11913.3	-274727	32.0816	-11913.4	-274728	31.1928	-740.949	-17086.7	18.2341
		2.15802	66.9018	1.47479	48.5545	1.80344	74.2781		2.31053	73.1579	-11913.3	-274726	32.4017	-11913.3	-274728	31.4649	-740.953	-17086.8	18.1234
		2.17221	67.6228	1.48124	48.6567	1.8117	73.3922		2.37368	73.1579	-11913.3	-274726	32.7299	-11913.3	-274728	31.7272	-740.957	-17086.9	18.0479
		2.18591	68.2969	1.48813	48.7597	1.81859	72.3977		2.43684	73.1579	-11913.2	-274726	33.0659	-11913.3	-274728	32.002	-740.958	-17086.9	18.0074
		2.19914	68.9295	1.49545	48.857	1.82428	71.4215		2.5	73.1579	-11913.2	-274725	33.4095	-11913.3	-274727	32.2666	-740.959	-17086.9	18.0018
		2.21191	69.5256	1.50307	48.9559	1.82913	70.5147		1.3	74.2105	-11913.8	-274739	19.8746	-11913.8	-274740	19.7283	-741.056	-17089.2	15.7552
		2.22427	70.0855	1.51103	49.0524	1.83337	69.668		1.36316	74.2105	-11913.8	-274739	19.8281	-11913.9	-274740	19.659	-741.081	-17089.7	15.1905
		2.23626	70.609	1.51933	49.1548	1.8373	68.8835		1.42632	74.2105	-11913.8	-274739	19.8536	-11913.9	-274740	19.6542	-741.103	-17090.2	14.6676
		2.24792	71.0945	1.52789	49.2599	1.84123	68.1505		1.48947	74.2105	-11913.8	-274739	19.943	-11913.8	-274740	19.7149	-741.124	-17090.7	14.1878
		2.25933	71.5456	1.53679	49.3684	1.84532	67.495		1.55263	74.2105	-11913.8	-274739	20.0887	-11913.8	-274740	19.8191	-741.143	-17091.2	13.7516
		2.27054	71.9633	1.54591	49.4764	1.84982	66.9528		1.61579	74.2105	-11913.8	-274739	20.2835	-11913.8	-274740	19.9895	-741.16	-17091.6	13.359
		2.28156	72.3467	1.55523	49.5842	1.85512	66.5892		1.67895	74.2105	-11913.8	-274738	20.521	-11913.8	-274739	20.1804	-741.175	-17091.9	13.0094
		2.29247	72.6961	1.56474	49.6917	1.86162	66.4802		1.74211	74.2105	-11913.8	-274738	20.7952	-11913.8	-274739	20.4136	-741.188	-17092.2	12.7021
		2.30334	73.0119	1.5744	49.7985	1.86934	66.6618		1.80526	74.2105	-11913.8	-274738	21.1008	-11913.8	-274739	20.688	-741.2	-17092.5	12.4361
		2.31424	73.2933	1.58421	49.9042	1.87781	67.0517		1.86842	74.2105	-11913.7	-274737	21.433	-11913.8	-274739	20.9802	-741.21	-17092.7	12.2103
		2.32527	73.5407	1.5941	50.0056	1.88656	67.5391		1.93158	74.2105	-11913.7	-274737	21.7876	-11913.8	-274738	21.3114	-741.218	-17092.9	12.0236
		2.33645	73.7546	1.60413	50.1037	1.89542	68.0522		1.99474	74.2105	-11913.7	-274737	22.1608	-11913.8	-274738	21.6356	-741.224	-17093	11.8748
		2.34787	73.9331	1.61425	50.2007	1.90431	68.5551		2.05789	74.2105	-11913.7	-274736	22.5493	-11913.8	-274738	21.9965	-741.229	-17093.2	11.7628
		2.35961	74.0786	1.62445	50.2966	1.91319	69.0283		2.12105	74.2105	-11913.7	-274736	22.9505	-11913.7	-274737	22.3481	-741.232	-17093.2	11.6865
		2.3717	74.1885	1.63473	50.3915	1.92205	69.4664		2.18421	74.2105	-11913.7	-274735	23.3624	-11913.7	-274737	22.7345	-741.234	-17093.3	11.645
		2.38422	74.2629	1.64507	50.4857	1.9309	69.87		2.24737	74.2105	-11913.6	-274735	23.7834	-11913.7	-274737	23.1098	-741.235	-17093.3	11.6374
		2.39719	74.3035	1.65548	50.5794	1.93973	70.2388		2.31053	74.2105	-11913.6	-274735	24.2126	-11913.7	-274736	23.4956	-741.234	-17093.3	11.6629
		2.41063	74.3077	1.66594	50.6729	1.94855	70.5749		2.37368	74.2105	-11913.6	-274734	24.649	-11913.7	-274736	23.8688	-741.231	-17093.2	11.7208
		2.42445	74.2794	1.67645	50.7667	1.95739	70.8817		2.43684	74.2105	-11913.6	-274734	25.092	-11913.7	-274735	24.2512	-741.227	-17093.1	11.8105
		2.43864	74.2221	1.68701	50.8612	1.96623	71.1553		2.5	74.2105	-11913.6	-274733	25.5409	-11913.6	-274735	24.6425	-741.222	-17093	11.9315
		2.45313	74.1413	1.69762	50.9567	1.97511	71.4026		1.3	75.2632	-11914.1	-274746	12.3727	-11914.2	-274747	12.3168	-741.343	-17095.8	9.1319
		2.46783	74.0319	1.70826	51.0538	1.98401	71.6208		1.36316	75.2632	-11914.1	-274746	12.4218	-11914.2	-274747	12.3465	-741.362	-17096.2	8.68866
		2.48266	73.9005	1.71893	51.1529	1.99299	71.8109		1.42632	75.2632	-11914.1	-274746	12.54	-11914.2	-274747	12.4221	-741.38	-17096.6	8.29133
		2.49754	73.7467	1.72964	51.2544	2.00201	71.978		1.48947	75.2632	-11914.1	-274746	12.7202	-11914.2	-274747	12.5888	-741.395	-17097	7.9401
		2.51226	73.5677	1.74038	51.359	2.0111	72.1225		1.55263	75.2632	-11914.1	-274746	12.9556	-11914.2	-274747	12.7788	-741.408	-17097.3	7.63466
		2.52687	73.3685	1.75114	51.4674	2.02026	72.2408		1.61579	75.2632	-11914.1	-274746	13.2397	-11914.1	-274747	13.0364	-741.419	-17097.5	7.37427
		2.54127	73.1505	1.76191	51.5802	2.0295	72.3345		1.67895	75.2632	-11914.1	-274745	13.5663	-11914.1	-274746	13.3155	-741.429	-17097.8	7.15787
		2.55553	72.9108	1.77268	51.6981	2.03881	72.4058		1.74211	75.2632	-11914.1	-274745	13.9299	-11914.1	-274746	13.6373	-741.436	-17097.9	6.98423
		2.56971	72.6509	1.78344	51.8218	2.04819	72.4557		1.80526	75.2632	-11914	-274745	14.3253	-11914.1	-274746	14.0004	-741.442	-17098.1	6.85198
		2.58384	72.371	1.79418	51.9521	2.05762	72.4856		1.86842	75.2632	-11914	-274744	14.748	-11914.1	-274745	14.3811	-741.446	-17098.2	6.75969
		2.59788	72.0763	1.80489	52.0894	2.06709	72.4967		1.93158	75.2632	-11914	-274744	15.1937	-11914.1	-274745	14.8002	-741.448	-17098.2	6.70593
				1.81558	52.2346	2.07658	72.4903		1.99474	75.2632	-11914	-274743	15.6585	-11914	-274744	15.234	-741.449	-17098.2	6.68927
				1.82622	52.3881	2.08608	72.4647		2.05789	75.2632	-11914	-274743	16.1393	-11914	-274744	15.6809	-741.448	-17098.2	6.7083
				1.83682	52.5504	2.09552	72.4279		2.12105	75.2632	-11913.9	-274742	16.6335	-11914	-274743	16.1397	-741.446	-17098.2	6.76172
				1.84738	52.7222	2.10489	72.3803		2.18421	75.2632	-11913.9	-274742	17.1388	-11914	-274743	16.5865	-741.442	-17098.1	6.84826
				1.85789	52.9036	2.11422	72.3179		2.24737	75.2632	-11913.9	-274741	17.6537	-11914	-274743	17.0654	-741.437	-17097.9	6.9668
				1.86835	53.0952	2.12347	72.2436		2.31053	75.2632	-11913.9	-274741	18.1764	-11913.9	-274742	17.5527	-741.431	-17097.8	7.11625
				1.87875	53.2974	2.13261	72.1593		2.37368	75.2632	-11913.9	-274740	18.7059	-11913.9	-274742	18.0474	-741.423	-17097.6	7.2957
				1.8891	53.5108	2.14165	72.0658		2.43684	75.2632	-11913.8	-274740	19.2413	-11913.9	-274741	18.5262	-741.414	-17097.4	7.50428
				1.89938	53.7374	2.15054	71.9643		2.5	75.2632	-11913.8	-274739	19.782	-11913.9	-274741	19.0109	-741.404	-17097.2	7.74126
				1.90961	53.9814	2.15931	71.8517		1.3	76.3158	-11914.4	-274752	6.9379	-11914.4	-274753	6.94181	-741.545	-17100.4	4.47751
				1.91976	54.2356	2.16791	71.7363		1.36316	76.3158	-11914.4	-274752	7.07091	-11914.4	-274753	7.03533	-741.56	-17100.8	4.14315
				1.92981	54.5149	2.17637	71.615		1.42632	76.3158	-11914.4	-274752	7.27042	-11914.4	-274752	7.22263	-741.572	-17101.1	3.85753
				1.93973	54.8135	2.18465	71.4889		1.48947	76.3158	-11914.3	-274751	7.52998	-11914.4	-274752	7.4356	-741.582	-17101.3	3.62011
				1.9495	55.1264	2.19277	71.3535		1.55263	76.3158	-11914.3	-274751	7.84337	-11914.4	-274752	7.71835	-741.591	-17101.5	3.42993
				1.95908	55.4456	2.20073	71.2178		1.61579	76.3158	-11914.3	-274751	8.20466	-11914.4	-274752	8.04714	-741.597	-17101.6	3.28579
				1.96843	55.7652	2.20861	71.071		1.67895	76.3158	-11914.3	-274750	8.6082	-11914.3	-274751	8.42052	-741.601	-17101.7	3.18626
				1.97746	56.0707	2.21627	70.9227		1.74211	76.3158	-11914.3	-274750	9.04876	-11914.3	-274751	8.81445	-741.604	-17101.8	3.12978
				1.98591	56.3664	2.22384	70.7687		1.80526	76.3158	-11914.3	-274749	9.5214	-11914.3	-274750	9.2498	-741.604	-17101.8	3.11474
				1.99345	56.6125	2.23129	70.6158		1.86842	76.3158	-11914.2	-274749	10.0216	-11914.3	-274750	9.70239	-741.603	-17101.8	3.13944
				1.99955	56.771	2.23856	70.457		1.93158	76.3158	-11914.2	-274748	10.5451	-11914.3	-274749	10.1931	-741.6	-17101.7	3.20224
				2.00397	56.8367	2.24574	70.2877		1.99474	76.3158	-11914.2	-274748	11.0883	-11914.2	-274749	10.6977	-741.596	-17101.6	3.30147
				2.0072	56.831	2.25281	70.12		2.05789	76.3158	-11914.2	-274747	11.6481	-11914.2	-274748	11.2146	-741.59	-17101.5	3.43553
				2.00968	56.7782	2.25982	69.9444		2.12105	76.3158	-11914.1	-274747	12.2219	-11914.2	-274748	11.7648	-741.583	-17101.3	3.60289
				2.01177	56.7599	2.26676	69.7619		2.18421	76.3158	-11914.1	-274746	12.8071	-11914.2	-274747	12.3018	-741.574	-17101.1	3.80209
				2.01392	56.7478	2.27361	69.5804		2.24737	76.3158	-11914.1	-274745	13.4018	-11914.1	-274747	12.8693	-741.564	-17100.9	4.03179
				2.01636	56.7812	2.28039	69.3913		2.31053	76.3158	-11914.1	-274745	14.0045	-11914.1	-274746	13.421	-741.553	-17100.6	4.29073
				2.01937	56.9156	2.28711	69.2005		2.37368	76.3158	-11914	-274744	14.6138	-11914.1	-274746	14.0008	-741.541	-17100.3	4.57777
				2.02361	57.2183	2.29378	69.0014		2.43684	76.3158	-11914	-274744	15.2288	-11914.1	-274745	14.5851	-741.527	-17100	4.89187
				2.02965	57.7608	2.30039	68.8006		2.5	76.3158	-11914	-274743	15.8489	-11914	-274744	15.1505	-741.512	-17099.7	5.23209
				2.03711	58.4737	2.30697	68.5916		1.3	77.3684	-11914.5	-274756	3.28059	-11914.6	-274756	3.32414	-741.669	-17103.3	1.62553
				2.04521	59.2302	2.3135	68.3806		1.36316	77.3684	-11914.5	-274755	3.48354	-11914.6	-274756	3.48858	-741.679	-17103.5	1.38461
				2.05356	59.9675	2.32002	68.1609		1.42632	77.3684	-11914.5	-274755	3.75082	-11914.5	-274756	3.72619	-741.687	-17103.7	1.19433
				2.06196	60.6584	2.32649	67.9395		1.48947	77.3684	-11914.5	-274755	4.07656	-11914.5	-274756	4.03592	-741.694	-17103.9	1.05366
				2.07036	61.3027	2.33296	67.7088		1.55263	77.3684	-11914.5	-274754	4.45511	-11914.5	-274755	4.37142	-741.698	-17104	0.961278
				2.07868	61.9011	2.3394	67.4766		1.61579	77.3684	-11914.5	-274754	4.88094	-11914.5	-274755	4.77622	-741.7	-17104	0.915676
				2.08692	62.4618	2.34584	67.2349		1.67895	77.3684	-11914.4	-274753	5.34878	-11914.5	-274754	5.20361	-741.7	-17104	0.915186
				2.09505	62.9919	2.35226	66.9885		1.74211	77.3684	-11914.4	-274753	5.85365	-11914.5	-274754	5.65182	-741.698	-17104	0.958036
				2.10307	63.49	2.35865	66.736		1.80526	77.3684	-11914.4	-274752	6.3908	-11914.4	-274753	6.16406	-741.694	-17103.9	1.04239
				2.11095	63.9638	2.36502	66.4801		1.86842	77.3684	-11914.4	-274752	6.95586	-11914.4	-274753	6.69342	-741.689	-17103.7	1.16639
				2.1187	64.417	2.37138	66.2159		1.93158	77.3684	-11914.3	-274751	7.54486	-11914.4	-274752	7.23805	-741.682	-17103.6	1.32818
				2.12633	64.8499	2.37771	65.9462		1.99474	77.3684	-11914.3	-274751	8.1542	-11914.4	-274752	7.81865	-741.673	-17103.4	1.52594
				2.13382	65.269	2.38404	65.669		2.05789	77.3684	-11914.3	-274750	8.78075	-11914.3	-274751	8.41093	-741.663	-17103.2	1.7579
				2.14117	65.6684	2.39034	65.3858		2.12105	77.3684	-11914.3	-274749	9.42163	-11914.3	-274751	9.01321	-741.652	-17102.9	2.02238
				2.14838	66.0551	2.39664	65.0946		2.18421	77.3684	-11914.2	-274749	10.0744	-11914.3	-274750	9.62389	-741.639	-17102.6	2.31778
				2.15544	66.4279	2.40294	64.7967		2.24737	77.3684	-11914.2	-274748	10.737	-11914.3	-274749	10.2415	-741.625	-17102.3	2.64259
				2.16237	66.7891	2.40925	64.491		2.31053	77.3684	-11914.2	-274747	11.4079	-11914.2	-274749	10.887	-741.609	-17101.9	2.99541
				2.16916	67.1372	2.41556	64.1786		2.37368	77.3684	-11914.1	-274747	12.0857	-11914.2	-274748	11.5368	-741.593	-17101.5	3.37495
				2.17584	67.4749	2.42188	63.8587		2.43684	77.3684	-11914.1	-274746	12.7691	-11914.2	-274747	12.1671	-741.575	-17101.1	3.78002
				2.18239	67.8012	2.42819	63.5316		2.5	77.3684	-11914.1	-274745	13.4571	-11914.1	-274747	12.8218	-741.557	-17100.7	4.20954
				2.18883	68.1171	2.4345	63.1963		1.3	78.4211	-11914.6	-274758	1.09992	-11914.7	-274758	1.16339	-741.724	-17104.6	0.343059
				2.19516	68.4223	2.44077	62.8538		1.36316	78.4211	-11914.6	-274757	1.35675	-11914.6	-274758	1.38384	-741.731	-17104.7	0.180665
				2.2014	68.7184	2.44704	62.5025		1.42632	78.4211	-11914.6	-274757	1.6767	-11914.6	-274758	1.67885	-741.736	-17104.8	0.07032
				2.20755	69.0051	2.45327	62.1448		1.48947	78.4211	-11914.6	-274757	2.05429	-11914.6	-274758	2.02453	-741.739	-17104.9	0.010637
				2.21365	69.2832	2.45951	61.7799		1.55263	78.4211	-11914.6	-274756	2.48418	-11914.6	-274757	2.44178	-741.739	-17104.9	0
				2.21966	69.5523	2.46574	61.4101		1.61579	78.4211	-11914.5	-274756	2.96119	-11914.6	-274757	2.88377	-741.738	-17104.9	0.036631
				2.22559	69.8133	2.47199	61.033		1.67895	78.4211	-11914.5	-274755	3.48029	-11914.6	-274756	3.37114	-741.734	-17104.8	0.11864
				2.23143	70.0665	2.47822	60.6483		1.74211	78.4211	-11914.5	-274755	4.03667	-11914.5	-274756	3.87941	-741.729	-17104.7	0.244074
				2.23718	70.3123	2.4844	60.2529		1.80526	78.4211	-11914.5	-274754	4.62582	-11914.5	-274755	4.42913	-741.721	-17104.5	0.41095
				2.24286	70.5508	2.49055	59.8468		1.86842	78.4211	-11914.4	-274754	5.24353	-11914.5	-274755	5.01831	-741.712	-17104.3	0.617286
				2.24846	70.7826	2.49663	59.4292		1.93158	78.4211	-11914.4	-274753	5.88589	-11914.5	-274754	5.62247	-741.702	-17104.1	0.861123
				2.25399	71.0077	2.50271	59.0047		1.99474	78.4211	-11914.4	-274752	6.5494	-11914.4	-274753	6.26221	-741.69	-17103.8	1.14055
				2.25945	71.2263	2.5088	58.575		2.05789	78.4211	-11914.4	-274752	7.23084	-11914.4	-274753	6.91317	-741.676	-17103.5	1.45371
				2.26486	71.4387	2.51496	58.1445		2.12105	78.4211	-11914.3	-274751	7.9274	-11914.4	-274752	7.57357	-741.661	-17103.1	1.79882
				2.27021	71.6449	2.5212	57.7103		2.18421	78.4211	-11914.3	-274750	8.63667	-11914.3	-274751	8.2417	-741.645	-17102.7	2.1742
				2.27552	71.8451	2.5275	57.2717		2.24737	78.4211	-11914.3	-274749	9.35654	-11914.3	-274751	8.9385	-741.627	-17102.3	2.57824
				2.2808	72.0393	2.53381	56.8224		2.31053	78.4211	-11914.2	-274749	10.0852	-11914.3	-274750	9.61743	-741.609	-17101.9	3.00944
				2.28605	72.2274	2.54009	56.3622		2.37368	78.4211	-11914.2	-274748	10.8209	-11914.3	-274749	10.3221	-741.589	-17101.4	3.4664
				2.29129	72.4094	2.54626	55.8931		2.43684	78.4211	-11914.2	-274747	11.5621	-11914.2	-274749	11.0287	-741.568	-17101	3.94783
				2.29652	72.5853	2.55227	55.4194		2.5	78.4211	-11914.1	-274747	12.3076	-11914.2	-274748	11.7136	-741.546	-17100.5	4.45253
				2.30175	72.755	2.55825	54.9463		1.3	79.4737	-11914.7	-274759	0.100789	-11914.7	-274759	0.165803	-741.724	-17104.6	0.358875
				2.30699	72.9182	2.56434	54.471		1.36316	79.4737	-11914.7	-274758	0.3939	-11914.7	-274759	0.429386	-741.728	-17104.7	0.262137
				2.31225	73.075	2.57044	53.9874		1.42632	79.4737	-11914.6	-274758	0.749901	-11914.7	-274759	0.745588	-741.73	-17104.7	0.218018
				2.31754	73.2251	2.57648	53.4973		1.48947	79.4737	-11914.6	-274758	1.16361	-11914.7	-274758	1.1353	-741.73	-17104.7	0.224884
				2.32286	73.3683	2.58257	53.0089		1.55263	79.4737	-11914.6	-274757	1.62983	-11914.6	-274758	1.57421	-741.727	-17104.6	0.280954
				2.32823	73.5045	2.58869	52.5252		1.61579	79.4737	-11914.6	-274757	2.14358	-11914.6	-274758	2.06043	-741.723	-17104.5	0.384337
				2.33365	73.6335	2.59501	52.0464		1.67895	79.4737	-11914.6	-274756	2.70007	-11914.6	-274757	2.592	-741.716	-17104.4	0.533066
				2.33914	73.7551	2.60158	51.5741		1.74211	79.4737	-11914.5	-274756	3.29461	-11914.6	-274756	3.14439	-741.708	-17104.2	0.725132
				2.34472	73.8672	2.60821	51.1058		1.80526	79.4737	-11914.5	-274755	3.92286	-11914.5	-274756	3.73808	-741.698	-17104	0.958507
				2.35038	73.9754				1.86842	79.4737	-11914.5	-274754	4.58065	-11914.5	-274755	4.37106	-741.686	-17103.7	1.23117
				2.35612	74.0731				1.93158	79.4737	-11914.4	-274754	5.26418	-11914.5	-274755	5.01881	-741.672	-17103.4	1.54111
				2.36194	74.1668				1.99474	79.4737	-11914.4	-274753	5.96999	-11914.5	-274754	5.70188	-741.657	-17103	1.88638
				2.36788	74.2502				2.05789	79.4737	-11914.4	-274752	6.69486	-11914.4	-274753	6.39586	-741.641	-17102.6	2.26508
				2.37392	74.3259				2.12105	79.4737	-11914.3	-274751	7.43604	-11914.4	-274753	7.09891	-741.623	-17102.2	2.67537
				2.38008	74.393				2.18421	79.4737	-11914.3	-274751	8.19101	-11914.4	-274752	7.83182	-741.604	-17101.8	3.11551
				2.38636	74.4519				2.24737	79.4737	-11914.3	-274750	8.95748	-11914.3	-274751	8.57038	-741.584	-17101.3	3.58384
				2.39276	74.5025				2.31053	79.4737	-11914.2	-274749	9.73342	-11914.3	-274750	9.29053	-741.562	-17100.8	4.07878
				2.39928	74.5451				2.37368	79.4737	-11914.2	-274748	10.5168	-11914.3	-274750	10.0358	-741.54	-17100.3	4.59887
				2.40592	74.5798				2.43684	79.4737	-11914.2	-274748	11.3059	-11914.2	-274749	10.7824	-741.516	-17099.8	5.14273
				2.41269	74.6067				2.5	79.4737	-11914.1	-274747	12.0994	-11914.2	-274748	11.5289	-741.492	-17099.2	5.70909
				2.41957	74.6262				1.3	80.5263	-11914.7	-274759	0	-11914.7	-274760	0	-741.679	-17103.5	1.38664
				2.4266	74.6343				1.36316	80.5263	-11914.7	-274759	0.311302	-11914.7	-274759	0.29251	-741.681	-17103.6	1.34134
				2.4338	74.6354				1.42632	80.5263	-11914.6	-274758	0.686099	-11914.7	-274759	0.637843	-741.681	-17103.6	1.34888
				2.44111	74.6345				1.48947	80.5263	-11914.6	-274758	1.1193	-11914.7	-274759	1.03428	-741.678	-17103.5	1.40751
				2.44851	74.625				1.55263	80.5263	-11914.6	-274757	1.60598	-11914.6	-274758	1.50249	-741.674	-17103.4	1.5154
				2.456	74.6082				1.61579	80.5263	-11914.6	-274757	2.14131	-11914.6	-274758	1.9955	-741.667	-17103.2	1.67061
				2.46344	74.5823				1.67895	80.5263	-11914.6	-274756	2.72062	-11914.6	-274757	2.55635	-741.658	-17103	1.87114
				2.47102	74.5527				1.74211	80.5263	-11914.5	-274755	3.33933	-11914.6	-274756	3.13798	-741.648	-17102.8	2.11497
				2.47862	74.5191				1.80526	80.5263	-11914.5	-274755	3.99324	-11914.5	-274756	3.76084	-741.635	-17102.5	2.40003
				2.48621	74.4781				1.86842	80.5263	-11914.5	-274754	4.67823	-11914.5	-274755	4.4229	-741.621	-17102.2	2.72429
				2.49371	74.4283				1.93158	80.5263	-11914.4	-274753	5.39056	-11914.5	-274754	5.12214	-741.605	-17101.8	3.08573
				2.50118	74.3713				1.99474	80.5263	-11914.4	-274753	6.12678	-11914.5	-274754	5.83407	-741.588	-17101.4	3.48237
				2.50865	74.3112				2.05789	80.5263	-11914.4	-274752	6.88368	-11914.4	-274753	6.55675	-741.57	-17101	3.91229
				2.51606	74.2443				2.12105	80.5263	-11914.3	-274751	7.65839	-11914.4	-274752	7.28833	-741.55	-17100.5	4.37363
				2.52348	74.1727				2.18421	80.5263	-11914.3	-274750	8.44823	-11914.4	-274752	8.04954	-741.528	-17100	4.8646
				2.53082	74.0935				2.24737	80.5263	-11914.3	-274750	9.25071	-11914.3	-274751	8.81616	-741.506	-17099.5	5.38351
				2.53816	74.009				2.31053	80.5263	-11914.2	-274749	10.0636	-11914.3	-274750	9.58659	-741.482	-17099	5.92873
				2.54543	73.9189				2.37368	80.5263	-11914.2	-274748	10.8847	-11914.3	-274749	10.3593	-741.457	-17098.4	6.49876
				2.55268	73.8244				2.43684	80.5263	-11914.2	-274747	11.7123	-11914.2	-274748	11.1329	-741.432	-17097.8	7.09216
				2.55984	73.7208				2.5	80.5263	-11914.1	-274746	12.5449	-11914.2	-274748	11.9059	-741.405	-17097.2	7.70761
				2.56693	73.6106				1.3	81.5789	-11914.6	-274758	0.544243	-11914.7	-274759	0.458693	-741.603	-17101.8	3.15149
				2.57398	73.4964				1.36316	81.5789	-11914.6	-274758	0.855915	-11914.7	-274759	0.74361	-741.603	-17101.8	3.14365
				2.58101	73.3747				1.42632	81.5789	-11914.6	-274758	1.23227	-11914.7	-274759	1.08149	-741.601	-17101.7	3.18877
				2.58799	73.2496				1.48947	81.5789	-11914.6	-274757	1.66844	-11914.6	-274758	1.4931	-741.597	-17101.6	3.28509
				2.59494	73.119				1.55263	81.5789	-11914.6	-274757	2.15967	-11914.6	-274758	1.95402	-741.59	-17101.5	3.43074
				2.60186	72.9835				1.61579	81.5789	-11914.6	-274756	2.70129	-11914.6	-274757	2.48484	-741.582	-17101.3	3.62376
									1.67895	81.5789	-11914.5	-274756	3.28868	-11914.6	-274757	3.03851	-741.572	-17101.1	3.86214
									1.74211	81.5789	-11914.5	-274755	3.9175	-11914.5	-274756	3.65803	-741.56	-17100.8	4.14386
									1.80526	81.5789	-11914.5	-274754	4.58352	-11914.5	-274755	4.2963	-741.546	-17100.4	4.46685
									1.86842	81.5789	-11914.4	-274754	5.28278	-11914.5	-274755	4.97381	-741.53	-17100.1	4.82908
									1.93158	81.5789	-11914.4	-274753	6.01148	-11914.5	-274754	5.66601	-741.513	-17099.7	5.22852
									1.99474	81.5789	-11914.4	-274752	6.76618	-11914.4	-274753	6.39345	-741.494	-17099.3	5.66319
									2.05789	81.5789	-11914.3	-274751	7.54359	-11914.4	-274752	7.15418	-741.473	-17098.8	6.13117
									2.12105	81.5789	-11914.3	-274750	8.34071	-11914.4	-274752	7.90129	-741.452	-17098.3	6.63056
									2.18421	81.5789	-11914.3	-274750	9.15464	-11914.3	-274751	8.67803	-741.429	-17097.8	7.15958
									2.24737	81.5789	-11914.2	-274749	9.98274	-11914.3	-274750	9.46014	-741.405	-17097.2	7.71649
									2.31053	81.5789	-11914.2	-274748	10.8225	-11914.3	-274749	10.246	-741.379	-17096.6	8.29965
									2.37368	81.5789	-11914.2	-274747	11.672	-11914.2	-274749	11.034	-741.353	-17096	8.90752
									2.43684	81.5789	-11914.1	-274746	12.5292	-11914.2	-274748	11.8228	-741.326	-17095.4	9.53862
									2.5	81.5789	-11914.1	-274745	13.3928	-11914.2	-274747	12.6108	-741.297	-17094.7	10.1916
									1.3	82.6316	-11914.6	-274757	1.56392	-11914.6	-274758	1.37	-741.504	-17099.5	5.43652
									1.36316	82.6316	-11914.6	-274757	1.85885	-11914.6	-274758	1.65608	-741.503	-17099.5	5.45237
									1.42632	82.6316	-11914.6	-274757	2.22013	-11914.6	-274758	1.99529	-741.5	-17099.4	5.52133
									1.48947	82.6316	-11914.6	-274756	2.64315	-11914.6	-274757	2.38583	-741.495	-17099.3	5.64163
									1.55263	82.6316	-11914.5	-274756	3.12331	-11914.6	-274757	2.84838	-741.487	-17099.1	5.81142
									1.61579	82.6316	-11914.5	-274755	3.65609	-11914.6	-274756	3.35846	-741.478	-17098.9	6.02874
									1.67895	82.6316	-11914.5	-274755	4.23705	-11914.5	-274756	3.9366	-741.466	-17098.6	6.2916
									1.74211	82.6316	-11914.5	-274754	4.86193	-11914.5	-274755	4.53574	-741.453	-17098.3	6.59798
									1.80526	82.6316	-11914.4	-274753	5.5266	-11914.5	-274754	5.17636	-741.438	-17098	6.94583
									1.86842	82.6316	-11914.4	-274753	6.2271	-11914.5	-274754	5.85642	-741.421	-17097.6	7.33314
									1.93158	82.6316	-11914.4	-274752	6.95966	-11914.4	-274753	6.57392	-741.403	-17097.2	7.75787
									1.99474	82.6316	-11914.3	-274751	7.7207	-11914.4	-274752	7.30435	-741.383	-17096.7	8.21806
									2.05789	82.6316	-11914.3	-274750	8.50688	-11914.4	-274752	8.04577	-741.361	-17096.2	8.71176
									2.12105	82.6316	-11914.3	-274750	9.31498	-11914.3	-274751	8.81883	-741.339	-17095.7	9.23711
									2.18421	82.6316	-11914.2	-274749	10.142	-11914.3	-274750	9.5992	-741.315	-17095.1	9.79227
									2.24737	82.6316	-11914.2	-274748	10.9853	-11914.3	-274749	10.3851	-741.289	-17094.5	10.3755
									2.31053	82.6316	-11914.2	-274747	11.8422	-11914.2	-274748	11.175	-741.263	-17093.9	10.9852
									2.37368	82.6316	-11914.1	-274746	12.7109	-11914.2	-274748	11.9446	-741.235	-17093.3	11.6197
									2.43684	82.6316	-11914.1	-274745	13.5892	-11914.2	-274747	12.7376	-741.207	-17092.6	12.2775
									2.5	82.6316	-11914	-274744	14.4756	-11914.1	-274746	13.5299	-741.177	-17092	12.9573
									1.3	83.6842	-11914.5	-274756	2.98485	-11914.6	-274757	2.70697	-741.388	-17096.8	8.10218
									1.36316	83.6842	-11914.5	-274756	3.24743	-11914.6	-274757	2.98091	-741.387	-17096.8	8.12839
									1.42632	83.6842	-11914.5	-274755	3.57852	-11914.6	-274756	3.28564	-741.383	-17096.7	8.20792
									1.48947	83.6842	-11914.5	-274755	3.97354	-11914.5	-274756	3.68697	-741.378	-17096.6	8.33902
									1.55263	83.6842	-11914.5	-274754	4.42812	-11914.5	-274756	4.11553	-741.37	-17096.4	8.51985
									1.61579	83.6842	-11914.5	-274754	4.93787	-11914.5	-274755	4.61444	-741.36	-17096.2	8.74852
									1.67895	83.6842	-11914.4	-274753	5.49855	-11914.5	-274754	5.15922	-741.348	-17095.9	9.02306
									1.74211	83.6842	-11914.4	-274753	6.10595	-11914.5	-274754	5.7704	-741.334	-17095.6	9.34148
									1.80526	83.6842	-11914.4	-274752	6.75606	-11914.4	-274753	6.40092	-741.319	-17095.2	9.70176
									1.86842	83.6842	-11914.3	-274751	7.44484	-11914.4	-274753	7.04878	-741.301	-17094.8	10.1019
									1.93158	83.6842	-11914.3	-274751	8.16862	-11914.4	-274752	7.757	-741.282	-17094.4	10.5399
									1.99474	83.6842	-11914.3	-274750	8.92366	-11914.3	-274751	8.45608	-741.262	-17093.9	11.0138
									2.05789	83.6842	-11914.2	-274749	9.70658	-11914.3	-274750	9.21162	-741.24	-17093.4	11.5216
									2.12105	83.6842	-11914.2	-274748	10.5141	-11914.3	-274750	9.9542	-741.216	-17092.9	12.0615
									2.18421	83.6842	-11914.2	-274747	11.3433	-11914.2	-274749	10.7045	-741.191	-17092.3	12.6316
									2.24737	83.6842	-11914.1	-274747	12.1913	-11914.2	-274748	11.4833	-741.166	-17091.7	13.2303
									2.31053	83.6842	-11914.1	-274746	13.0556	-11914.2	-274747	12.2439	-741.138	-17091.1	13.8557
									2.37368	83.6842	-11914.1	-274745	13.9338	-11914.1	-274747	13.0297	-741.11	-17090.4	14.5064
									2.43684	83.6842	-11914	-274744	14.8239	-11914.1	-274746	13.7942	-741.081	-17089.7	15.1808
									2.5	83.6842	-11914	-274743	15.7236	-11914.1	-274745	14.5809	-741.051	-17089	15.8774
									1.3	84.7368	-11914.5	-274754	4.79952	-11914.5	-274755	4.47664	-741.258	-17093.8	11.0879
									1.36316	84.7368	-11914.5	-274754	5.0167	-11914.5	-274755	4.68112	-741.257	-17093.8	11.1122
									1.42632	84.7368	-11914.4	-274754	5.30453	-11914.5	-274755	4.98414	-741.254	-17093.7	11.1901
									1.48947	84.7368	-11914.4	-274753	5.65875	-11914.5	-274754	5.31647	-741.248	-17093.6	11.3197
									1.55263	84.7368	-11914.4	-274753	6.07508	-11914.5	-274754	5.7214	-741.241	-17093.4	11.4994
									1.61579	84.7368	-11914.4	-274752	6.5493	-11914.4	-274753	6.19707	-741.231	-17093.2	11.7274
									1.67895	84.7368	-11914.4	-274752	7.07723	-11914.4	-274753	6.69655	-741.219	-17092.9	12.0017
									1.74211	84.7368	-11914.3	-274751	7.65482	-11914.4	-274752	7.26293	-741.205	-17092.6	12.3203
									1.80526	84.7368	-11914.3	-274751	8.27807	-11914.4	-274752	7.84921	-741.189	-17092.2	12.6814
									1.86842	84.7368	-11914.3	-274750	8.94308	-11914.3	-274751	8.47591	-741.172	-17091.8	13.0829
									1.93158	84.7368	-11914.3	-274749	9.64605	-11914.3	-274750	9.14107	-741.153	-17091.4	13.5229
									1.99474	84.7368	-11914.2	-274748	10.3834	-11914.3	-274750	9.82023	-741.132	-17090.9	13.9994
									2.05789	84.7368	-11914.2	-274748	11.1517	-11914.2	-274749	10.5115	-741.11	-17090.4	14.5104
									2.12105	84.7368	-11914.2	-274747	11.9476	-11914.2	-274748	11.2354	-741.086	-17089.9	15.0542
									2.18421	84.7368	-11914.1	-274746	12.7681	-11914.2	-274748	11.9677	-741.062	-17089.3	15.6289
									2.24737	84.7368	-11914.1	-274745	13.6104	-11914.2	-274747	12.7067	-741.035	-17088.7	16.2327
									2.31053	84.7368	-11914	-274744	14.4717	-11914.1	-274746	13.4505	-741.008	-17088	16.864
									2.37368	84.7368	-11914	-274743	15.3495	-11914.1	-274745	14.1752	-740.979	-17087.4	17.5211
									2.43684	84.7368	-11914	-274743	16.2415	-11914.1	-274745	14.9241	-740.95	-17086.7	18.2024
									2.5	84.7368	-11913.9	-274742	17.1454	-11914	-274744	15.6733	-740.919	-17086	18.9066
									1.3	85.7895	-11914.4	-274752	7.05627	-11914.4	-274753	6.59336	-741.115	-17090.5	14.3982
									1.36316	85.7895	-11914.4	-274752	7.21827	-11914.4	-274753	6.76277	-741.114	-17090.5	14.41
									1.42632	85.7895	-11914.3	-274751	7.45281	-11914.4	-274753	6.9858	-741.112	-17090.4	14.4754
									1.48947	85.7895	-11914.3	-274751	7.75591	-11914.4	-274752	7.28342	-741.106	-17090.3	14.5928
									1.55263	85.7895	-11914.3	-274751	8.12353	-11914.4	-274752	7.63144	-741.099	-17090.2	14.7607
									1.61579	85.7895	-11914.3	-274750	8.55166	-11914.4	-274752	8.02811	-741.09	-17089.9	14.9772
									1.67895	85.7895	-11914.3	-274750	9.03629	-11914.3	-274751	8.49414	-741.078	-17089.7	15.2406
									1.74211	85.7895	-11914.3	-274749	9.57338	-11914.3	-274751	8.9826	-741.065	-17089.4	15.5489
									1.80526	85.7895	-11914.2	-274749	10.1591	-11914.3	-274750	9.53665	-741.05	-17089	15.9002
									1.86842	85.7895	-11914.2	-274748	10.7895	-11914.3	-274750	10.1093	-741.033	-17088.6	16.2927
									1.93158	85.7895	-11914.2	-274747	11.461	-11914.2	-274749	10.6986	-741.014	-17088.2	16.7244
									1.99474	85.7895	-11914.1	-274747	12.17	-11914.2	-274748	11.3252	-740.994	-17087.7	17.1934
									2.05789	85.7895	-11914.1	-274746	12.9131	-11914.2	-274748	11.9873	-740.972	-17087.2	17.6977
									2.12105	85.7895	-11914.1	-274745	13.6869	-11914.2	-274747	12.6378	-740.948	-17086.7	18.2357
									2.18421	85.7895	-11914	-274744	14.4885	-11914.1	-274746	13.32	-740.924	-17086.1	18.8053
									2.24737	85.7895	-11914	-274744	15.3149	-11914.1	-274746	14.0097	-740.898	-17085.5	19.4049
									2.31053	85.7895	-11914	-274743	16.1634	-11914.1	-274745	14.7051	-740.871	-17084.9	20.0327
									2.37368	85.7895	-11913.9	-274742	17.0312	-11914	-274744	15.4271	-740.842	-17084.2	20.6872
									2.43684	85.7895	-11913.9	-274741	17.9158	-11914	-274743	16.1292	-740.813	-17083.5	21.3668
									2.5	85.7895	-11913.9	-274740	18.815	-11914	-274743	16.8549	-740.782	-17082.8	22.0699
									1.3	86.8421	-11914.2	-274749	9.85391	-11914.3	-274751	9.10163	-740.955	-17086.8	18.0775
									1.36316	86.8421	-11914.2	-274749	9.95439	-11914.3	-274750	9.18242	-740.956	-17086.8	18.0682
									1.42632	86.8421	-11914.2	-274749	10.1289	-11914.3	-274750	9.36183	-740.954	-17086.8	18.1125
									1.48947	86.8421	-11914.2	-274748	10.3736	-11914.3	-274750	9.57088	-740.95	-17086.7	18.209
									1.55263	86.8421	-11914.2	-274748	10.6848	-11914.3	-274750	9.85309	-740.943	-17086.6	18.3561
									1.61579	86.8421	-11914.2	-274748	11.0587	-11914.3	-274749	10.1843	-740.935	-17086.4	18.5522
									1.67895	86.8421	-11914.2	-274747	11.4915	-11914.2	-274749	10.5628	-740.924	-17086.1	18.7956
									1.74211	86.8421	-11914.2	-274747	11.9793	-11914.2	-274749	10.9869	-740.912	-17085.8	19.0845
									1.80526	86.8421	-11914.1	-274746	12.5184	-11914.2	-274748	11.4547	-740.897	-17085.5	19.4172
									1.86842	86.8421	-11914.1	-274746	13.1051	-11914.2	-274748	11.9643	-740.881	-17085.1	19.7917
									1.93158	86.8421	-11914.1	-274745	13.7359	-11914.2	-274747	12.4914	-740.863	-17084.7	20.2062
									1.99474	86.8421	-11914	-274744	14.4073	-11914.1	-274747	13.0567	-740.843	-17084.3	20.6589
									2.05789	86.8421	-11914	-274744	15.1159	-11914.1	-274746	13.6357	-740.822	-17083.8	21.1478
									2.12105	86.8421	-11914	-274743	15.8584	-11914.1	-274745	14.2492	-740.8	-17083.2	21.6712
									2.18421	86.8421	-11913.9	-274742	16.632	-11914.1	-274745	14.8729	-740.775	-17082.7	22.2273
									2.24737	86.8421	-11913.9	-274741	17.4334	-11914	-274744	15.5049	-740.75	-17082.1	22.8143
									2.31053	86.8421	-11913.9	-274741	18.2599	-11914	-274743	16.1662	-740.723	-17081.5	23.4305
									2.37368	86.8421	-11913.8	-274740	19.1088	-11914	-274743	16.8325	-740.695	-17080.8	24.0744
									2.43684	86.8421	-11913.8	-274739	19.9774	-11913.9	-274742	17.5249	-740.666	-17080.2	24.7442
									2.5	86.8421	-11913.8	-274738	20.8632	-11913.9	-274741	18.2192	-740.636	-17079.5	25.4386
									1.3	87.8947	-11914.1	-274746	13.3056	-11914.2	-274748	12.0583	-740.777	-17082.7	22.1828
									1.36316	87.8947	-11914.1	-274745	13.341	-11914.2	-274748	12.0669	-740.779	-17082.8	22.1463
									1.42632	87.8947	-11914.1	-274745	13.4514	-11914.2	-274747	12.1288	-740.778	-17082.8	22.1631
									1.48947	87.8947	-11914.1	-274745	13.6332	-11914.2	-274747	12.2652	-740.775	-17082.7	22.232
									1.55263	87.8947	-11914.1	-274745	13.8829	-11914.2	-274747	12.4749	-740.77	-17082.6	22.3516
									1.61579	87.8947	-11914.1	-274745	14.1972	-11914.2	-274747	12.7113	-740.763	-17082.4	22.5204
									1.67895	87.8947	-11914	-274744	14.5722	-11914.1	-274747	13.0178	-740.753	-17082.2	22.7369
									1.74211	87.8947	-11914	-274744	15.0044	-11914.1	-274746	13.3703	-740.742	-17081.9	22.9993
									1.80526	87.8947	-11914	-274743	15.4905	-11914.1	-274746	13.7447	-740.729	-17081.6	23.3061
									1.86842	87.8947	-11914	-274743	16.0267	-11914.1	-274745	14.1841	-740.713	-17081.3	23.6554
									1.93158	87.8947	-11914	-274742	16.6097	-11914.1	-274745	14.6417	-740.697	-17080.9	24.0455
									1.99474	87.8947	-11913.9	-274742	17.2362	-11914	-274744	15.1384	-740.678	-17080.4	24.4746
									2.05789	87.8947	-11913.9	-274741	17.9029	-11914	-274744	15.6722	-740.658	-17080	24.9409
									2.12105	87.8947	-11913.9	-274740	18.6066	-11914	-274743	16.2189	-740.636	-17079.5	25.4426
									2.18421	87.8947	-11913.8	-274739	19.3442	-11914	-274743	16.7994	-740.613	-17078.9	25.9779
									2.24737	87.8947	-11913.8	-274739	20.1127	-11914	-274742	17.3892	-740.588	-17078.4	26.5453
									2.31053	87.8947	-11913.8	-274738	20.9092	-11913.9	-274742	17.9868	-740.562	-17077.8	27.1429
									2.37368	87.8947	-11913.7	-274737	21.7309	-11913.9	-274741	18.6356	-740.535	-17077.1	27.7691
									2.43684	87.8947	-11913.7	-274736	22.5753	-11913.9	-274740	19.2889	-740.507	-17076.5	28.4224
									2.5	87.8947	-11913.7	-274735	23.4397	-11913.8	-274740	19.9452	-740.477	-17075.8	29.1013
									1.3	88.9474	-11913.9	-274741	17.4961	-11914	-274744	15.5544	-740.579	-17078.2	26.7598
									1.36316	88.9474	-11913.9	-274741	17.4651	-11914	-274744	15.4871	-740.582	-17078.2	26.6925
									1.42632	88.9474	-11913.9	-274741	17.5095	-11914	-274744	15.4725	-740.582	-17078.2	26.6779
									1.48947	88.9474	-11913.9	-274741	17.6262	-11914	-274744	15.5321	-740.581	-17078.2	26.715
									1.55263	88.9474	-11913.9	-274741	17.8119	-11914	-274744	15.6423	-740.577	-17078.1	26.8026
									1.61579	88.9474	-11913.9	-274741	18.0633	-11914	-274744	15.8016	-740.571	-17078	26.9394
									1.67895	88.9474	-11913.9	-274740	18.3772	-11914	-274744	16.0313	-740.563	-17077.8	27.1241
									1.74211	88.9474	-11913.9	-274740	18.7502	-11914	-274743	16.2848	-740.553	-17077.6	27.355
									1.80526	88.9474	-11913.8	-274740	19.179	-11914	-274743	16.6055	-740.541	-17077.3	27.6307
									1.86842	88.9474	-11913.8	-274739	19.6603	-11914	-274743	16.9693	-740.527	-17077	27.9495
									1.93158	88.9474	-11913.8	-274739	20.1909	-11914	-274742	17.3521	-740.512	-17076.6	28.3098
									1.99474	88.9474	-11913.8	-274738	20.7674	-11913.9	-274742	17.7971	-740.494	-17076.2	28.7098
									2.05789	88.9474	-11913.7	-274737	21.3866	-11913.9	-274741	18.2577	-740.475	-17075.8	29.1478
									2.12105	88.9474	-11913.7	-274737	22.0455	-11913.9	-274741	18.7546	-740.455	-17075.3	29.6222
									2.18421	88.9474	-11913.7	-274736	22.741	-11913.9	-274740	19.2636	-740.433	-17074.8	30.1312
									2.24737	88.9474	-11913.7	-274735	23.47	-11913.8	-274740	19.8281	-740.409	-17074.2	30.6732
									2.31053	88.9474	-11913.6	-274735	24.2298	-11913.8	-274739	20.4015	-740.384	-17073.7	31.2465
									2.37368	88.9474	-11913.6	-274734	25.0177	-11913.8	-274739	21.0045	-740.358	-17073.1	31.8496
									2.43684	88.9474	-11913.6	-274733	25.8311	-11913.8	-274738	21.6357	-740.331	-17072.4	32.4808
									2.5	88.9474	-11913.5	-274732	26.6676	-11913.7	-274737	22.271	-740.302	-17071.8	33.1386
									1.3	90	-11913.7	-274736	22.469	-11913.9	-274740	19.6999	-740.359	-17073.1	31.8286
									1.36316	90	-11913.7	-274736	22.3723	-11913.9	-274740	19.5328	-740.363	-17073.2	31.729
									1.42632	90	-11913.7	-274736	22.3511	-11913.9	-274740	19.4625	-740.365	-17073.2	31.6813
									1.48947	90	-11913.7	-274736	22.4024	-11913.9	-274740	19.4209	-740.365	-17073.2	31.6847
									1.55263	90	-11913.7	-274736	22.5235	-11913.9	-274740	19.4743	-740.363	-17073.2	31.7381
									1.61579	90	-11913.7	-274736	22.7113	-11913.9	-274740	19.5541	-740.359	-17073.1	31.8405
									1.67895	90	-11913.7	-274736	22.9628	-11913.9	-274740	19.7042	-740.352	-17072.9	31.9905
									1.74211	90	-11913.7	-274736	23.275	-11913.8	-274740	19.9006	-740.343	-17072.7	32.187
									1.80526	90	-11913.6	-274735	23.6444	-11913.8	-274739	20.1421	-740.333	-17072.5	32.4284
									1.86842	90	-11913.6	-274735	24.0684	-11913.8	-274739	20.427	-740.321	-17072.2	32.7133
									1.93158	90	-11913.6	-274734	24.5434	-11913.8	-274739	20.7764	-740.306	-17071.9	33.0402
									1.99474	90	-11913.6	-274734	25.0664	-11913.8	-274738	21.1436	-740.291	-17071.5	33.4074
									2.05789	90	-11913.6	-274733	25.6345	-11913.8	-274738	21.5496	-740.273	-17071.1	33.8134
									2.12105	90	-11913.5	-274733	26.2444	-11913.8	-274738	21.9927	-740.254	-17070.7	34.2565
									2.18421	90	-11913.5	-274732	26.8934	-11913.7	-274737	22.4939	-740.233	-17070.2	34.7352
									2.24737	90	-11913.5	-274731	27.5785	-11913.7	-274737	23.0065	-740.211	-17069.7	35.2478
									2.31053	90	-11913.4	-274731	28.2971	-11913.7	-274736	23.5288	-740.187	-17069.1	35.7926
									2.37368	90	-11913.4	-274730	29.0466	-11913.7	-274736	24.1045	-740.162	-17068.5	36.3683
									2.43684	90	-11913.4	-274729	29.8244	-11913.6	-274735	24.7093	-740.136	-17067.9	36.9731
									2.5	90	-11913.3	-274728	30.6282	-11913.6	-274734	25.3419	-740.109	-17067.3	37.6057

## Sheet: fig5
a				b				c							d				e					f
Method	X_position	RMSD		Method	X_position	Energy_error		Structure_name	X_atom_count	Y_rmse_deltaL_A	Y_rmse_mace_A	Y_energy_deltaL_kcal_mol	Y_energy_mace_kcal_mol		Method	Num_atoms	Time_per_step		Molecule_name	Min_dist_to_train	RMSE	Energy_MAE		Molecule_Name	RMSD	Energy MAE (kcal/mol)
MACE_deltaL	0.00849174	0.0238408		MACE_deltaL	0.0198686	0.109204		ts_297_1_S-C-2-aa_opt	28	0.0120718	0.0323907	0.03927	0.316953		MACE_deltaL	18	0.0859574		ts_100_1_A-I-2_opt	0.129569	0.046453	0.233949		rxn1682	0.0616896	2.78512
MACE_deltaL	-0.0672806	0.155003		MACE_deltaL	-0.00553057	2.12452		ts_381_1_R-A-8_opt	30	0.0645993	0.497536	0.148356	0.25496		MACE_deltaL	27	0.113551		ts_101_1_A-I-2_opt	0.111486	0.0942835	0.125482		rxn1948	0.0185529	1.97452
MACE_deltaL	0.00403205	0.0140377		MACE_deltaL	0.0259075	0.714396		ts_345_1_S-A-17_opt	27	0.0683026	0.0498358	0.210655	0.0279295		MACE_deltaL	31	0.129946		ts_101_1_S-A-4_opt	0.820693	0.676434	7.16462		rxn6854	0.0336312	0.151954
MACE_deltaL	-0.0774807	0.0324161		MACE_deltaL	0.0609212	0.327924		ts_138_1_R-B-15-a_opt	20	0.0472044	0.0246606	0.222572	0.0316837		MACE_deltaL	28	0.114286		ts_102_1_A-D-1_opt	1.14307	0.0114711	0.658145		rxn2250	0.259522	12.7274
MACE_deltaL	-0.0377423	0.0448406		MACE_deltaL	-0.00936613	0.382898		ts_358_1_RR-B-7-a_opt	19	0.042923	0.0605359	0.114403	0.00771945		MACE_deltaL	27	0.118963		ts_103_1_A-H-1_opt	0.793731	0.0455307	0.0661394		rxn6753	0.0652751	4.03058
MACE_deltaL	-0.0330097	0.0270152		MACE_deltaL	-0.00936548	0.618469		ts_40_1_A-E-13_opt	15	0.211907	0.135359	3.13785	4.77647		MACE_deltaL	16	0.0884722		ts_103_1_NO2-A-7-d_opt	0.345278	0.0492189	0.0702928		rxn5183	0.0381026	2.30178
MACE_deltaL	-0.0403786	0.0828267		MACE_deltaL	0.0631685	0.243606		ts_3_1_NO2-C-3-e_opt	28	0.0234267	0.046301	0.237673	0.579132		MACE_deltaL	39	0.166583		ts_103_1_NO2-B-7-e_opt	0.289433	0.080778	0.403235		rxn2016	0.0203648	2.63923
MACE_deltaL	0.000312289	0.0628477		MACE_deltaL	0.0306974	1.03183		ts_212_1_S-A-12_opt	26	0.0696247	0.109702	0.740232	0.833788		MACE_deltaL	30	0.115369		ts_103_1_RR-A-9-a_opt	0.268223	0.211436	0.363366		rxn3497	0.0952701	5.80319
MACE_deltaL	0.0173809	0.0232189		MACE_deltaL	-0.018779	0.2826		ts_269_1_RR-A-6_opt	24	0.0813086	0.0812714	0.103061	0.142289		MACE_deltaL	28	0.103704		ts_105_1_NO2-A-6-d_opt	0.467686	0.038338	0.099505		rxn1360	0.119793	7.65095
MACE_deltaL	-0.0101753	0.0453627		MACE_deltaL	0.0217024	0.664894		ts_99_1_S-C-13_opt	39	0.16969	0.315378	0.180672	1.04257		MACE_deltaL	13	0.0764497		ts_105_1_R-B-12_opt	0.501529	0.0151836	0.160564		rxn2757	0.0175914	0.146524
MACE_deltaL	0.0425709	0.466453		MACE_deltaL	-0.0185367	0.617791		ts_362_1_R-B-2_opt	17	0.0187837	0.0702607	0.188381	0.298501		MACE_deltaL	16	0.0651613		ts_106_1_NO2-A-6-b_opt	0.537208	0.232711	0.882899		rxn2804	0.0165976	5.0135
MACE_deltaL	-0.0065012	0.0339016		MACE_deltaL	-0.0186292	0.35165		ts_280_1_A-H-1_opt	18	0.114393	0.11687	0.808438	1.4696		MACE_deltaL	14	0.075875		ts_106_1_RR-B-1-b_opt	0.470876	0.0537684	0.391965		rxn6028	0.184916	10.5006
MACE_deltaL	0.0780831	0.0753178		MACE_deltaL	0.00967849	2.27551		ts_588_2_R-A-7_opt	20	0.0757426	0.045215	0.617232	1.27217		MACE_deltaL	25	0.103086		ts_107_1_A-E-15_opt	0.891166	0.0424648	0.584613		rxn8960	0.107145	3.21728
MACE_deltaL	0.0253465	0.265998		MACE_deltaL	-0.0765312	7.63413		ts_372_2_R-B-2_opt	19	0.0204254	0.02852	0.58101	0.125434		MACE_deltaL	13	0.069		ts_107_1_A-H-1_opt	0.825623	0.079871	0.338745		rxn9732	0.216254	2.82995
MACE_deltaL	0.00359266	0.0509093		MACE_deltaL	-0.0689967	0.550846		ts_11_1_A-E-10_opt	20	0.0436797	0.0712502	0.29307	0.031771		MACE_deltaL	22	0.0985052		ts_107_1_NO2-A-3-d_opt	0.627882	0.691493	1.48844		rxn10056	0.0915843	0.364925
MACE_deltaL	-0.00349378	0.683056		MACE_deltaL	-0.0224915	0.693026		ts_388_1_A-E-14_opt	20	0.0730379	0.0384605	0.00244338	1.42336		MACE_deltaL	28	0.101618		ts_107_1_S-A-11_opt	0.541349	0.0794217	0.0430094		rxn2166	0.177377	10.6313
MACE_deltaL	-0.0599824	0.0240043		MACE_deltaL	-0.0405132	0.0606656		ts_305_1_RR-A-10_opt	31	0.0686792	0.0852818	0.378276	1.13384		MACE_deltaL	16	0.0683929		ts_108_1_NO2-B-8-d_opt	0.592004	0.0444088	0.0352243		rxn3640	0.0677836	1.06479
MACE_deltaL	-0.00885562	0.0256471		MACE_deltaL	0.0125699	0.224454		ts_346_1_NO2-A-3-a_opt	16	0.0238408	0.0485996	0.109204	0.079222		MACE_deltaL	15	0.0660656		ts_108_1_R-A-2_opt	0.729699	0.159813	1.79717		rxn2861	0.0324803	3.09288
MACE_deltaL	0.0323788	0.0169386		MACE_deltaL	-0.036321	0.543984		ts_180_2_R-A-10_opt	19	0.0509093	0.0769777	0.550846	1.22691		MACE_deltaL	25	0.0925		ts_109_1_NO2-A-11-e_opt	0.297454	0.379763	0.207648		rxn1074	0.033776	0.907872
MACE_deltaL	-0.0110184	0.0785074		MACE_deltaL	-0.0564921	0.0658114		ts_62_1_NO2-B-2-d_opt	30	0.0302256	0.0166549	0.220446	0.771405		MACE_deltaL	29	0.127483		ts_109_1_NO2-A-2-e_opt	0.428612	0.144825	0.250829		rxn8583	0.0296338	2.97397
MACE_deltaL	0.00952913	0.0683026		MACE_deltaL	0.058626	0.210655		ts_62_1_NO2-A-1-c_opt	23	0.067535	0.0695075	0.120711	0.224327		MACE_deltaL	28	0.104746		ts_109_1_R-A-4_opt	0.19848	0.0897151	1.84462		rxn10058	0.0377006	1.12076
MACE_deltaL	0.00708316	0.0317225		MACE_deltaL	-0.00903105	0.816018		ts_158_1_RR-A-6_opt	22	0.067448	0.0585243	0.47564	0.45442		MACE_deltaL	14	0.0582174		ts_109_2_RR-B-7-a_opt	0.578129	0.0441546	0.47365		rxn1552	0.0344279	0.22999
MACE_deltaL	0.0697486	0.0246303		MACE_deltaL	0.00270113	0.236335		ts_240_1_S-C-2-ab_opt	26	0.041102	0.0854387	0.127627	0.327306		MACE_deltaL	15	0.074127		ts_10_1_A-E-10_opt	0.387419	0.717762	1.51596		rxn7591	0.0147026	2.27056
MACE_deltaL	0.00564612	0.0423833		MACE_deltaL	-0.0569899	0.661946		ts_5_1_NO2-A-9-b_opt	16	0.0747802	0.0525903	0.277258	0.204464		MACE_deltaL	22	0.0602353		ts_10_1_A-E-22_opt	0.370207	0.182946	0.946379		rxn4341	0.0976641	0.51628
MACE_deltaL	-0.0256026	0.0287706		MACE_deltaL	-0.0217753	0.173167		ts_191_2_A-E-18_opt	25	0.0715834	1.06585	0.836794	19.8152		MACE_deltaL	22	0.0925333		ts_10_1_NO2-A-11-c_opt	0.331118	0.115281	0.40448		rxn3791	0.0668001	0.957698
MACE_deltaL	-0.00483738	0.0533393		MACE_deltaL	0.0044369	0.145123		ts_85_1_NO2-A-7-b_opt	25	0.0640143	0.0504287	1.61534	1.47272		MACE_deltaL	22	0.0854321		ts_10_1_NO2-A-5-d_opt	0.402119	0.0588472	0.545374		rxn8937	0.0271802	2.97053
MACE_deltaL	-0.000335928	0.456311		MACE_deltaL	-0.0460397	9.51898		ts_306_1_NO2-B-12-d_opt	18	0.0517917	0.0517539	0.263707	0.270804		MACE_deltaL	22	0.0625		ts_110_1_S-A-14_opt	0.497787	0.0863287	0.28595		rxn5863	0.0773214	0.530121
MACE_deltaL	0.024969	0.0323775		MACE_deltaL	0.0150279	2.15673		ts_152_1_R-B-3_opt	15	0.0287706	0.0168898	0.173167	0.0475373		MACE_deltaL	23	0.0824691		ts_110_2_A-E-6_opt	0.261814	0.123752	0.929471		rxn7584	0.0248076	0.778666
MACE_deltaL	0.00911785	0.0437809		MACE_deltaL	-0.0240255	0.62543		ts_149_2_A-E-10_opt	19	0.0228742	0.0693	0.0505011	0.678564		MACE_deltaL	26	0.105714		ts_111_1_NO2-A-10-e_opt	0.699133	0.661776	0.837928		rxn4520	0.0378977	1.80477
MACE_deltaL	-0.0322549	0.621206		MACE_deltaL	-0.0116677	0.114606		ts_2_1_RR-A-9-a_opt	28	0.0442731	0.0424724	0.132482	0.358897		MACE_deltaL	16	0.0765823		ts_111_1_NO2-A-8-a_opt	0.207216	0.0586967	0.318343		rxn3071	0.0562705	3.2179
MACE_deltaL	0.0102428	0.0449812		MACE_deltaL	-0.0240683	0.276729		ts_192_1_RR-B-6-a_opt	14	0.0147671	0.0384305	0.0349169	0.404756		MACE_deltaL	20	0.0875		ts_111_1_R-B-10_opt	0.608383	0.0353089	0.468085		rxn5170	0.0542229	3.8452
MACE_deltaL	0.0281077	0.0154827		MACE_deltaL	0.0740911	0.327639		ts_148_2_R-B-2_opt	18	0.0335788	0.0838193	0.206787	0.187489		MACE_deltaL	41	0.155		ts_111_1_S-B-12_opt	0.371555	0.867946	8.56626		rxn6889	0.0480464	2.32438
MACE_deltaL	0.098178	0.078167		MACE_deltaL	-0.000539889	0.179037		ts_105_1_NO2-A-6-d_opt	19	0.0221401	0.038338	0.239856	0.0995007		MACE_deltaL	27	0.11232		ts_114_1_A-E-8_opt	0.40154	0.0398223	0.560179		rxn0520	0.0560669	8.61457
MACE_deltaL	-0.0433448	0.0510172		MACE_deltaL	-0.0423084	0.0991467		ts_67_1_RR-A-13-c_opt	27	0.0247137	0.0558358	0.21201	0.785445		MACE_deltaL	27	0.105118		ts_114_1_RR-A-13-c_opt	0.324836	0.0319985	0.698165		rxn4858	0.0865753	10.4462
MACE_deltaL	-0.0086558	0.0287545		MACE_deltaL	0.0329018	0.140625		ts_228_1_NO2-B-2-d_opt	31	0.0754888	0.0684279	0.881312	0.178212		MACE_deltaL	16	0.0683784		ts_114_1_S-C-2-ab_opt	0.186242	0.0551642	0.111254		rxn6349	0.0417908	2.50404
MACE_deltaL	-0.0140501	0.023181		MACE_deltaL	-0.0488337	0.0693944		ts_5_1_NO2-A-7-e_opt	28	0.0258942	0.0535425	0.123702	0.0750288		MACE_deltaL	23	0.0840299		ts_115_1_NO2-A-2-c_opt	0.302698	0.106769	0.162196		rxn7772	0.643989	16.7121
MACE_deltaL	0.0209818	0.0283286		MACE_deltaL	0.00835454	0.113128		ts_99_2_A-E-20_opt	14	0.222634	0.21275	0.525618	0.417987		MACE_deltaL	18	0.0733333		ts_115_1_R-B-13_opt	0.361206	1.13615	0.638407		rxn5505	0.374883	0.466637
MACE_deltaL	-0.0402198	0.0494634		MACE_deltaL	-0.0783868	0.277714		ts_199_2_A-E-1_opt	13	0.0181968	0.0598534	1.15548	0.734684		MACE_deltaL	11	0.0765517		ts_115_1_RR-A-1_opt	0.565967	0.0604764	0.35083		rxn4542	0.0394804	0.293193
MACE_deltaL	0.022055	0.947404		MACE_deltaL	-0.0531274	0.47186		ts_62_1_RR-A-8-c_opt	20	0.0508715	0.468134	0.319887	0.303		MACE_deltaL	26	0.10197		ts_115_1_S-G-6_opt	0.393614	0.112641	0.323471		rxn3355	0.0203314	10.8518
MACE_deltaL	0.0696026	0.273364		MACE_deltaL	0.00787445	1.23428		ts_283_1_RR-A-2-b_opt	31	0.230067	0.221506	0.521396	0.592714		MACE_deltaL	17	0.0856364		ts_115_2_NO2-A-8-a_opt	0.491801	0.0684425	0.179515		rxn0674	0.0301824	1.64596
MACE_deltaL	0.0141716	0.0234267		MACE_deltaL	0.0295387	0.237673		ts_109_1_NO2-A-2-e_opt	27	0.160537	0.144825	0.199993	0.250818		MACE_deltaL	18	0.07		ts_116_1_A-E-21_opt	0.995474	0.324352	1.89446		rxn3285	0.125669	2.97447
MACE_deltaL	0.0415807	0.0489461		MACE_deltaL	0.00685473	0.22237		ts_331_1_RR-A-2-b_opt	29	0.0850314	0.109983	0.0664289	0.542488		MACE_deltaL	25	0.101641		ts_116_1_NO2-A-3-d_opt	0.686454	0.0197759	0.0136443		rxn8133	0.153729	7.62693
MACE_deltaL	0.00464631	0.0420438		MACE_deltaL	-0.00462593	0.0843643		ts_110_2_A-E-6_opt	30	0.0631274	0.123752	0.589995	0.92943		MACE_deltaL	17	0.0541237		ts_116_1_NO2-A-7-b_opt	0.66589	0.121839	0.342782		rxn7481	0.108362	3.04172
MACE_deltaL	-0.00652854	0.0317788		MACE_deltaL	-0.0120441	0.0302758		ts_221_1_RR-A-13-a_opt	29	0.367363	0.0487583	0.427509	0.411904		MACE_deltaL	17	0.0667532		ts_116_1_S-A-17_opt	0.26775	0.063938	0.508788		rxn0752	0.0242658	3.56154
MACE_deltaL	-0.0411756	0.0695762		MACE_deltaL	-0.0591409	0.0660236		ts_361_2_A-E-16_opt	16	0.0395558	0.252254	1.00564	1.68556		MACE_deltaL	13	0.062766		ts_116_1_S-F-3_opt	0.628139	0.0358742	1.49385		rxn4002	0.316186	0.269481
MACE_deltaL	-0.0413142	0.0348294		MACE_deltaL	-0.0287938	0.10659		ts_304_1_A-H-1_opt	12	0.0832254	0.138254	0.206931	0.196881		MACE_deltaL	21	0.079798		ts_117_1_R-A-7_opt	0.486141	0.0989504	0.548353		rxn4682	0.0695584	9.14032
MACE_deltaL	-0.0734296	0.0553234		MACE_deltaL	-0.0184256	0.201352		ts_117_1_S-B-13_opt	41	0.198688	0.863294	0.619205	1.35168		MACE_deltaL	20	0.0922		ts_117_1_S-B-13_opt	0.37346	0.863294	1.35174		rxn2120	0.116318	6.32979
MACE_deltaL	-0.0196658	0.00663811		MACE_deltaL	0.0422849	0.0150049		ts_9_2_A-E-10_opt	22	0.0227545	0.0309339	0.238489	0.0334815		MACE_deltaL	20	0.0527778		ts_117_3_A-I-4_opt	0.669623	0.0307101	0.212053		rxn6346	0.0982999	3.99687
MACE_deltaL	0.0291027	0.294116		MACE_deltaL	0.0137447	0.64715		ts_142_2_R-A-5_opt	19	0.102173	0.13667	2.52876	1.4189		MACE_deltaL	25	0.104798		ts_118_1_NO2-A-6-b_opt	0.509017	0.196034	1.2796		rxn6906	0.0338919	0.0281962
MACE_deltaL	-0.0904282	0.021728		MACE_deltaL	-0.0705216	0.340402		ts_335_1_A-E-14_opt	19	0.752302	0.92403	1.12177	2.29456		MACE_deltaL	13	0.06875		ts_118_1_NO2-B-8-c_opt	0.658057	2.88553	7.53213		rxn9934	0.151388	6.63626
MACE_deltaL	-0.00988817	0.0503651		MACE_deltaL	0.0129634	1.16943		ts_275_1_NO2-A-8-e_opt	25	0.0642899	0.0409767	0.262262	0.46074		MACE_deltaL	21	0.0728289		ts_118_2_A-E-10_opt	0.600006	0.0443261	0.516707		rxn2999	0.419767	8.03202
MACE_deltaL	0.0163046	0.0212327		MACE_deltaL	-0.0154033	0.706956		ts_286_1_NO2-A-11-a_opt	28	0.606493	0.904537	2.96955	4.39273		MACE_deltaL	24	0.0949462		ts_119_1_NO2-A-10-d_opt	0.698654	0.0584834	0.409759		rxn4408	0.0763489	11.0168
MACE_deltaL	0.0226035	0.031453		MACE_deltaL	-0.0270769	0.124706		ts_363_1_RR-B-6-a_opt	19	0.0497977	0.0348457	0.0470302	0.485312		MACE_deltaL	26	0.105674		ts_119_1_S-G-1_opt	0.748739	0.0281037	0.212322		rxn5013	0.538714	20.2898
MACE_deltaL	-0.00591673	0.0490564		MACE_deltaL	0.0244671	0.326223		ts_320_1_RR-A-2-a_opt	24	0.0337441	0.472499	0.196415	6.913		MACE_deltaL	20	0.0724719		ts_11_1_A-E-10_opt	0.500105	0.0712502	0.0317724		rxn5403	0.188041	1.57834
MACE_deltaL	0.0258072	0.463416		MACE_deltaL	0.04124	0.209113		ts_194_1_RR-B-6-b_opt	16	0.0629854	0.27885	0.0467178	0.0387443		MACE_deltaL	18	0.0777644		ts_11_1_A-E-8_opt	0.393965	0.0253026	0.329202		rxn1626	0.0408669	8.15089
MACE_deltaL	-0.00230632	0.396143		MACE_deltaL	0.0372512	3.57082		ts_163_1_S-B-7_opt	18	0.0842708	0.798209	0.54355	7.36319		MACE_deltaL	28	0.100301		ts_11_1_A-I-5_opt	0.150985	0.0986382	0.552147		rxn1641	0.1246	3.9028
MACE_deltaL	-0.0183451	0.0624893		MACE_deltaL	-0.0335687	0.360139		ts_245_1_A-I-5_opt	44	0.0847142	0.467244	0.00942928	0.512886		MACE_deltaL	27	0.117928		ts_11_1_NO2-A-7-d_opt	0.384923	0.421951	0.655051		rxn2181	0.0289849	1.24994
MACE_deltaL	-0.0500622	0.358563		MACE_deltaL	-0.0123685	2.39896		ts_16_1_NO2-A-1-a_opt	20	0.0371331	0.0410333	0.0103346	0.773118		MACE_deltaL	12	0.078		ts_120_1_S-A-19_opt	0.51117	0.176957	0.466244		rxn2370	0.178219	10.6611
MACE_deltaL	-0.00512794	0.0309698		MACE_deltaL	0.0132505	0.127977		ts_349_1_S-B-3-a_opt	14	0.0992389	0.0128465	0.57345	0.0117151		MACE_deltaL	18	0.0758889		ts_121_1_S-F-3_opt	0.740797	0.0273196	0.0307811		rxn7524	0.116764	8.18079
MACE_deltaL	0.0377958	0.0417836		MACE_deltaL	0.0390218	1.2682		ts_116_1_S-F-3_opt	21	0.0622826	0.0358742	0.79456	1.49379		MACE_deltaL	20	0.0704587		ts_121_2_A-E-8_opt	0.39327	0.0305007	0.785215		rxn5499	0.071062	4.39696
MACE_deltaL	-0.0092889	0.018802		MACE_deltaL	-0.019167	0.17246		ts_10_1_NO2-A-11-c_opt	26	0.969967	0.115281	2.78226	0.404462		MACE_deltaL	23	0.0963699		ts_122_1_NO2-B-7-e_opt	0.261892	0.12392	0.833591		rxn7217	0.108637	9.74776
MACE_deltaL	-0.0498017	0.0745728		MACE_deltaL	-0.00742636	0.049789		ts_122_1_S-A-11_opt	24	0.0902667	0.0954067	0.345739	0.221701		MACE_deltaL	22	0.0914286		ts_122_1_S-A-11_opt	0.470046	0.0954067	0.221711		rxn9189	0.0381575	1.80018
MACE_deltaL	0.0406925	0.0747802		MACE_deltaL	-0.0442534	0.277258		ts_12_1_NO2-A-11-b_opt	23	0.121544	0.130691	0.307829	0.0124206		MACE_deltaL	37	0.136584		ts_124_1_NO2-B-2-e_opt	0.328352	0.0656057	0.133292		rxn2295	0.0885606	5.14062
MACE_deltaL	-0.0169779	0.771531		MACE_deltaL	-0.0478483	1.16929		ts_167_1_NO2-A-7-c_opt	29	0.119178	0.106455	1.39095	4.09415		MACE_deltaL	16	0.071		ts_125_1_A-E-8_opt	0.268519	0.0947352	0.0836018		rxn0623	0.0543793	1.09926
MACE_deltaL	-0.0265765	0.119178		MACE_deltaL	0.032501	1.39095		ts_851_3_R-A-7_opt	27	0.0460818	0.252342	0.0191545	0.35469		MACE_deltaL	24	0.0690769		ts_126_1_RR-A-6_opt	0.126277	0.162205	0.749563		rxn0104	0.0335994	1.76696
MACE_deltaL	0.0196663	0.0460818		MACE_deltaL	0.0542496	0.0191545		ts_143_1_NO2-A-7-d_opt	24	0.0937713	0.0990678	0.715681	0.204539		MACE_deltaL	14	0.067907		ts_127_1_A-F-2_opt	0.373653	0.121976	0.123024		rxn4522	0.105726	0.231808
MACE_deltaL	0.00987374	0.0414675		MACE_deltaL	-0.0028804	0.0904135		ts_114_1_RR-A-13-c_opt	28	0.0202155	0.0319985	0.734844	0.698135		MACE_deltaL	26	0.0948387		ts_127_1_NO2-A-1-e_opt	0.50664	0.0466848	0.158647		rxn6613	0.0828483	1.28453
MACE_deltaL	-0.0297607	0.0518864		MACE_deltaL	0.0401413	0.360561		ts_397_1_RR-A-2-b_opt	29	0.0340799	0.0939128	0.075101	0.0410038		MACE_deltaL	25	0.0883478		ts_127_1_S-G-5_opt	0.396205	0.02351	0.443058		rxn7683	0.325376	0.0270627
MACE_deltaL	0.0344378	0.0293897		MACE_deltaL	0.0144654	0.523617		ts_66_1_S-A-12_opt	30	0.269262	1.21838	3.24858	17.1602		MACE_deltaL	12	0.0475		ts_129_1_A-E-20_opt	0.393428	0.025126	0.164976		rxn0753	0.0523265	2.63811
MACE_deltaL	0.0245882	0.0163079		MACE_deltaL	-0.0258048	0.300547		ts_101_1_A-I-2_opt	34	0.0771569	0.0942835	0.313217	0.125476		MACE_deltaL	23	0.101905		ts_129_1_S-G-1_opt	0.565838	0.201373	0.301943		rxn5529	0.0697286	3.05738
MACE_deltaL	0.0208298	0.577944		MACE_deltaL	0.0144558	3.63925		ts_169_2_A-E-9_opt	25	0.549355	0.126286	0.189352	0.26355		MACE_deltaL	25	0.102566		ts_129_2_A-I-4_opt	0.582701	0.0573018	0.241283		rxn7239	0.0197287	1.37086
MACE_deltaL	-0.0440067	0.0774283		MACE_deltaL	0.0615215	0.375818		ts_226_1_NO2-A-6-a_opt	20	0.0516088	0.0613692	0.122248	0.138403		MACE_deltaL	24	0.0787324		ts_12_1_NO2-A-11-b_opt	0.465328	0.130691	0.0124211		rxn5456	0.0794064	2.3197
MACE_deltaL	0.0339324	0.491941		MACE_deltaL	-0.00143304	0.887845		ts_56_1_A-E-8_opt	20	0.0371839	0.122067	0.150481	0.358092		MACE_deltaL	13	0.0667164		ts_12_1_S-B-7_opt	0.502004	0.594324	0.910605		rxn6100	0.0210401	3.9964
MACE_deltaL	0.0380577	0.0998968		MACE_deltaL	0.0625857	0.0077027		ts_13_1_NO2-B-7-e_opt	26	0.0264228	0.0309051	1.12633	0.0727213		MACE_deltaL	19	0.0919277		ts_130_1_S-D-11_opt	0.446788	0.542629	1.25175		rxn8720	0.0653886	0.764681
MACE_deltaL	-0.0628535	0.0259528		MACE_deltaL	-0.10479	0.515401		ts_175_1_A-E-19_opt	26	0.082909	0.0771255	0.114891	1.85265		MACE_deltaL	25	0.101802		ts_131_1_RR-B-1-b_opt	0.4742	0.063613	0.0945633		rxn0471	0.0340491	5.09516
MACE_deltaL	0.0448022	0.113504		MACE_deltaL	0.0328761	0.148142		ts_257_1_R-B-11_opt	30	0.0243689	0.0543101	0.809666	0.426369		MACE_deltaL	26	0.10469		ts_131_1_S-G-6_opt	0.553818	0.783667	2.12238		rxn3171	0.0249077	0.472539
MACE_deltaL	0.0298638	0.0131612		MACE_deltaL	0.00348188	0.443345		ts_132_1_NO2-B-7-e_opt	26	0.076384	1.15493	0.184253	0.160351		MACE_deltaL	26	0.113444		ts_132_1_E-2-a_opt	0.676175	0.32094	0.0714551		rxn0230	0.0295223	0.269076
MACE_deltaL	0.100884	0.0523459		MACE_deltaL	-0.0119603	0.951516		ts_378_1_S-A-18_opt	14	0.0669987	0.364087	0.160339	0.155633		MACE_deltaL	21	0.0788172		ts_132_1_NO2-B-7-d_opt	0.34294	0.12295	0.901092		rxn1084	0.115078	9.28666
MACE_deltaL	-0.00136376	0.135261		MACE_deltaL	0.00367043	0.785042		ts_114_1_A-E-8_opt	20	0.0131332	0.0398223	0.0701206	0.560155		MACE_deltaL	30	0.127092		ts_132_1_NO2-B-7-e_opt	0.396073	1.15493	0.160358		rxn6210	0.197035	5.83458
MACE_deltaL	-0.049602	0.102361		MACE_deltaL	-0.0795028	0.54641		ts_155_2_R-B-7_opt	20	0.0324161	0.073583	0.327924	1.16667		MACE_deltaL	30	0.123413		ts_132_1_R-B-7_opt	0.443235	0.0787578	0.665155		rxn6929	0.0981344	4.39891
MACE_deltaL	-0.0389652	0.041102		MACE_deltaL	-0.00878688	0.127627		ts_226_1_S-B-3-a_opt	11	0.0298049	0.0808952	0.72805	2.34876		MACE_deltaL	19	0.0782192		ts_132_1_S-A-15_opt	0.284652	0.064633	0.234021		rxn7831	0.0535314	1.44029
MACE_deltaL	0.00767872	0.364054		MACE_deltaL	0.0142845	0.0789433		ts_70_1_NO2-B-12-e_opt	16	0.0198307	0.0555436	0.0508625	0.30575		MACE_deltaL	20	0.0675258		ts_134_1_S-B-9_opt	0.313508	0.503733	0.148356		rxn5797	0.0287586	1.55856
MACE_deltaL	-0.0612331	0.0269094		MACE_deltaL	0.0591158	0.0341305		ts_814_2_R-A-7_opt	18	0.207203	0.0831906	0.624986	0.89057		MACE_deltaL	16	0.0631944		ts_135_1_NO2-B-11-b_opt	0.217913	0.130885	0.16465		rxn0928	0.023201	1.2373
MACE_deltaL	0.0621849	0.0368001		MACE_deltaL	-0.0207308	0.396664		ts_228_1_NO2-A-8-b_opt	14	0.0362154	0.859221	0.376749	2.21961		MACE_deltaL	34	0.136667		ts_135_1_RR-A-3-b_opt	0.109054	0.0337916	0.0414245		rxn9816	0.252645	9.5066
MACE_deltaL	-0.0268356	0.0202603		MACE_deltaL	-0.0323397	0.491778		ts_28_1_RR-A-18_opt	30	0.607345	0.106337	1.46704	0.55418		MACE_deltaL	14	0.0661905		ts_136_1_A-E-5_opt	0.176429	0.366183	0.634743		rxn7225	0.0385178	0.738022
MACE_deltaL	-0.0204454	0.0422291		MACE_deltaL	-0.0200703	0.133387		ts_366_1_RR-B-4-b_opt	17	0.043702	0.207724	0.508039	0.231447		MACE_deltaL	20	0.0905759		ts_136_1_R-A-1_opt	1.07945	0.020898	0.91795		rxn3404	0.0491491	1.03908
MACE_deltaL	-0.0401208	0.415871		MACE_deltaL	0.0366161	0.870218		ts_242_1_NO2-A-11-d_opt	29	0.0489461	0.0269301	0.22237	0.0243448		MACE_deltaL	16	0.0753465		ts_137_1_S-A-5_opt	0.750953	0.758109	1.17289		rxn2687	0.0730129	1.42369
MACE_deltaL	0.022593	0.0813086		MACE_deltaL	0.01315	0.103061		ts_90_2_R-A-7_opt	27	0.111781	0.15006	0.462649	0.31522		MACE_deltaL	23	0.0639726		ts_138_1_A-I-4_opt	0.998854	0.0264108	0.244261		rxn9596	0.203092	16.1037
MACE_deltaL	0.00613982	0.606493		MACE_deltaL	-0.0211904	2.96955		ts_284_2_A-E-24_opt	18	0.0422291	0.0673066	0.133387	2.15332		MACE_deltaL	24	0.10781		ts_138_1_R-B-15-a_opt	0.280025	0.0246606	0.0316851		rxn0293	0.171959	1.36952
MACE_deltaL	-0.0652859	0.0669987		MACE_deltaL	0.0205307	0.160339		ts_107_1_S-A-11_opt	25	0.0858485	0.0794217	0.0330066	0.0430075		MACE_deltaL	26	0.089313		ts_138_1_RR-B-2-b_opt	0.529058	0.1407	0.0258725		rxn7030	0.0846692	8.24998
MACE_deltaL	-0.0572683	0.0670896		MACE_deltaL	0.0038831	0.498618		ts_218_1_E-2-b_opt	17	0.0106972	0.0483129	0.0633012	0.118686		MACE_deltaL	25	0.106594		ts_138_1_S-H-2_opt	0.699501	0.294825	6.25939		rxn6055	0.126184	5.9166
MACE_deltaL	-0.0329471	0.0208544		MACE_deltaL	0.0387458	0.681303		ts_48_2_S-C-16_opt	28	0.0392996	0.0711656	0.151007	0.356348		MACE_deltaL	12	0.06		ts_139_1_RR-A-8-c_opt	0.177792	0.545669	0.273394		rxn5470	0.089938	1.63575
MACE_deltaL	-0.0317311	0.043702		MACE_deltaL	-0.0280821	0.508039		ts_127_1_S-G-5_opt	18	0.018873	0.02351	0.351857	0.443039		MACE_deltaL	24	0.0948438		ts_139_1_RR-B-6-b_opt	0.145556	0.0252487	0.081862		rxn0040	0.00713271	1.37777
MACE_deltaL	-0.0475424	0.0632814		MACE_deltaL	-0.0131065	0.0315437		ts_225_2_S-A-9_opt	26	0.156472	0.960462	2.11687	7.67862		MACE_deltaL	29	0.127123		ts_139_1_S-G-6_opt	0.409001	0.127273	0.0253936		rxn0847	0.130384	11.9497
MACE_deltaL	-0.00461058	0.097302		MACE_deltaL	-0.0156843	0.420039		ts_85_1_NO2-A-8-e_opt	22	0.15293	0.0775887	0.466628	0.342422		MACE_deltaL	27	0.0940909		ts_13_1_NO2-B-7-e_opt	0.238561	0.0309051	0.0727245		rxn1203	0.201449	3.13336
MACE_deltaL	-0.0167314	0.0300758		MACE_deltaL	-0.0585406	0.10744		ts_110_1_S-A-14_opt	21	0.0523459	0.0863287	0.951516	0.285937		MACE_deltaL	27	0.107172		ts_13_1_R-B-15-a_opt	0.482454	0.159818	0.0532281		rxn4722	0.26319	3.57705
MACE_deltaL	-0.0177247	0.0292711		MACE_deltaL	0.0118448	0.122144		ts_56_1_RR-A-3-b_opt	30	0.0297648	0.0467333	0.0100365	0.135277		MACE_deltaL	25	0.0997484		ts_13_1_S-B-11_opt	0.197205	0.164697	0.677951		rxn3083	0.0288193	0.366007
MACE_deltaL	-0.0020007	0.107034		MACE_deltaL	0.0104422	0.0670581		ts_97_1_NO2-C-3-e_opt	26	0.105065	0.153798	1.50211	2.63391		MACE_deltaL	25	0.104		ts_13_1_S-B-4-a_opt	0.545832	0.0356298	1.22624		rxn2814	0.0637253	2.33572
MACE_deltaL	-0.0450271	0.0118102		MACE_deltaL	0.000204538	0.104084		ts_107_1_A-H-1_opt	9	0.0979163	0.079871	0.352175	0.33873		MACE_deltaL	14	0.0656962		ts_13_2_A-E-10_opt	0.302202	0.164004	0.683194		rxn0106	0.0281804	0.87343
MACE_deltaL	0.0211331	0.0120718		MACE_deltaL	-0.00938349	0.03927		ts_142_2_A-E-10_opt	17	0.0952059	0.457552	0.486125	0.13802		MACE_deltaL	36	0.161408		ts_140_2_A-E-15_opt	0.710821	0.223085	0.0458768		rxn0882	0.0957368	6.80351
MACE_deltaL	0.0655339	1.07189		MACE_deltaL	-0.0566148	2.66611		ts_158_2_A-E-9_opt	25	0.0479198	0.0743739	0.304558	0.647997		MACE_deltaL	28	0.113119		ts_141_1_A-E-14_opt	0.531627	0.101329	1.45585		rxn5115	0.069628	5.28166
MACE_deltaL	0.0378377	0.0665431		MACE_deltaL	-0.0168258	0.335339		ts_49_2_R-B-7_opt	19	0.0281754	0.0363138	0.941353	0.939258		MACE_deltaL	16	0.069386		ts_141_1_R-A-3_opt	0.183943	0.0172987	0.0249575		rxn9221	0.0509502	2.46013
MACE_deltaL	0.0179939	0.149593		MACE_deltaL	-0.0137086	0.0412037		ts_125_1_A-E-8_opt	23	0.0526733	0.0947352	0.711022	0.0835981		MACE_deltaL	21	0.0855372		ts_141_2_A-E-8_opt	0.359748	0.0372473	0.809034		rxn1385	0.0357212	1.5252
MACE_deltaL	-0.0767847	0.175236		MACE_deltaL	-0.0320911	2.53858		ts_165_1_A-E-17_opt	12	0.0985647	0.0554943	0.59781	0.194745		MACE_deltaL	21	0.0998266		ts_142_1_NO2-A-1-b_opt	0.35518	0.0323613	0.0156371		rxn1926	0.0476277	3.35199
MACE_deltaL	0.0470583	0.0620356		MACE_deltaL	-0.00645143	0.254818		ts_25_1_NO2-A-1-d_opt	19	0.0246303	0.0455906	0.236335	0.20048		MACE_deltaL	25	0.0810526		ts_142_1_NO2-C-3-e_opt	0.292963	0.472411	0.00871552		rxn5913	0.296134	18.0375
MACE_deltaL	-0.0508522	0.0286294		MACE_deltaL	0.016162	0.417651		ts_384_1_S-G-5_opt	23	0.0558778	0.0280445	0.130132	0.108512		MACE_deltaL	29	0.10929		ts_142_2_A-E-10_opt	0.255015	0.457552	0.138026		rxn2122	0.111003	10.4674
MACE_deltaL	0.0797828	0.0337441		MACE_deltaL	0.0754474	0.196415		ts_115_1_R-B-13_opt	24	0.947404	1.13615	0.47186	0.638379		MACE_deltaL	28	0.120234		ts_142_2_R-A-5_opt	0.667878	0.13667	1.41896		rxn0995	0.200632	3.27405
MACE_deltaL	0.000851791	0.119934		MACE_deltaL	0.00698311	0.20613		ts_158_1_R-B-2_opt	17	0.0116203	0.0341564	0.330531	0.152788		MACE_deltaL	15	0.0704545		ts_143_1_NO2-A-7-d_opt	0.383556	0.0990678	0.204548		rxn10046	0.0949926	6.67145
MACE_deltaL	-0.0307917	0.426068		MACE_deltaL	0.010302	10.4418		ts_266_2_S-A-6_opt	25	0.10985	0.0938836	0.107959	1.12464		MACE_deltaL	20	0.0708411		ts_143_2_A-E-9_opt	0.39688	0.0508001	0.186071		rxn0649	0.100076	11.1486
MACE_deltaL	0.0148467	0.0476873		MACE_deltaL	-0.00297784	0.106701		ts_412_1_RR-B-8-a_opt	27	0.324455	0.307059	0.0894451	0.875439		MACE_deltaL	15	0.0683544		ts_144_1_NO2-B-7-e_opt	0.227326	0.0563264	0.226777		rxn5168	0.832992	11.5334
MACE_deltaL	-0.0799789	0.0404308		MACE_deltaL	-0.0767508	0.518173		ts_144_2_S-F-4_opt	22	0.0510373	0.0926592	0.280742	0.133309		MACE_deltaL	13	0.0560241		ts_144_1_S-C-2-aa_opt	0.415795	0.0163624	0.264605		rxn5757	0.0765929	3.57706
MACE_deltaL	0.0232682	0.139459		MACE_deltaL	-0.00106056	0.708836		ts_371_1_RR-A-4_opt	16	0.358563	0.803705	2.39896	5.99857		MACE_deltaL	18	0.0693333		ts_144_2_A-E-17_opt	0.524516	0.0343926	0.847051		rxn7561	0.123062	11.9832
MACE_deltaL	-0.0553126	0.0280632		MACE_deltaL	0.00240921	0.231577		ts_155_1_NO2-A-9-e_opt	17	0.0414675	0.0475364	0.0904135	0.19912		MACE_deltaL	28	0.113521		ts_144_2_S-F-4_opt	0.342793	0.0926592	0.133315		rxn1939	0.114815	6.81928
MACE_deltaL	-0.023155	0.0571511		MACE_deltaL	0.0985297	0.0671701		ts_8_2_R-A-10_opt	15	0.0311807	0.018952	0.262392	0.433853		MACE_deltaL	28	0.106062		ts_146_1_A-E-22_opt	0.255127	0.0761944	0.783111		rxn6131	0.114491	5.10009
MACE_deltaL	-0.0172429	0.0709832		MACE_deltaL	-0.00769444	0.725351		ts_402_1_S-B-5-a_opt	13	0.0353696	0.0384708	0.264178	0.076644		MACE_deltaL	17	0.0675194		ts_146_1_R-A-2_opt	0.416444	0.074087	2.3697		rxn2866	0.0439606	5.19439
MACE_deltaL	0.134304	0.0231742		MACE_deltaL	0.0120619	0.112013		ts_102_1_A-D-1_opt	7	0.00538942	0.0114711	0.270839	0.658116		MACE_deltaL	17	0.0828696		ts_147_1_R-B-3_opt	0.599057	0.100468	0.00269393		rxn8340	0.0695322	5.36683
MACE_deltaL	-0.0275499	0.0771475		MACE_deltaL	-0.00138847	1.80891		ts_99_1_A-I-3_opt	13	0.0615574	0.0744807	0.269023	0.401694		MACE_deltaL	26	0.117421		ts_148_1_NO2-A-1-b_opt	0.421046	0.473458	0.392344		rxn0376	1.0659	5.4517
MACE_deltaL	0.0197882	0.0247454		MACE_deltaL	-0.0467471	0.0941771		ts_199_2_A-E-10_opt	19	0.0393495	0.08741	1.12164	0.324296		MACE_deltaL	31	0.124699		ts_148_2_A-E-19_opt	0.371704	0.0679903	0.430952		rxn9269	0.197298	2.93707
MACE_deltaL	-0.0029224	0.0480867		MACE_deltaL	0.0457129	0.187212		ts_324_1_RR-B-8-a_opt	30	0.0350644	0.120827	0.492253	0.431163		MACE_deltaL	32	0.134948		ts_148_2_R-B-2_opt	0.485778	0.0838193	0.187497		rxn7312	0.0423724	4.48074
MACE_deltaL	0.025962	0.142116		MACE_deltaL	0.0300773	0.23612		ts_192_1_S-F-4_opt	22	0.0723624	0.302409	0.277257	0.599031		MACE_deltaL	10	0.072		ts_149_1_A-I-6_opt	0.066606	0.0958148	0.0357516		rxn4910	0.0304993	7.39928
MACE_deltaL	-0.00195044	0.0155437		MACE_deltaL	0.0316413	0.309335		ts_24_1_NO2-A-10-d_opt	12	0.055315	0.141593	0.340334	0.330166		MACE_deltaL	20	0.0918692		ts_149_2_A-E-10_opt	0.470134	0.0693	0.678594		rxn2469	0.0403403	4.30103
MACE_deltaL	0.0168595	0.052761		MACE_deltaL	-0.0363755	0.222919		ts_332_2_S-A-6_opt	23	0.0131612	0.0312458	0.443345	0.0869591		MACE_deltaL	16	0.0842222		ts_14_1_S-B-5-b_opt	0.600547	0.124755	0.988357		rxn1830	0.0835575	1.66616
MACE_deltaL	-0.00275952	0.0204944		MACE_deltaL	0.0561118	0.0656661		ts_312_1_RR-A-2-b_opt	29	0.0678225	0.188823	0.114048	0.25698		MACE_deltaL	22	0.0928788		ts_14_2_S-C-7_opt	0.406557	0.127592	0.157771		rxn1445	0.067944	2.93955
MACE_deltaL	-0.0114303	0.0825087		MACE_deltaL	-0.056074	0.641961		ts_67_1_NO2-A-1-c_opt	19	0.0211628	0.0508533	0.215589	0.107183		MACE_deltaL	21	0.0953125		ts_150_1_A-A-2_opt	0.210622	0.186054	1.27358		rxn5048	0.0637411	1.3246
MACE_deltaL	-0.00476142	0.0296837		MACE_deltaL	0.0234743	0.274128		ts_209_2_R-B-7_opt	17	0.013852	0.0282029	0.180856	0.264168		MACE_deltaL	23	0.0853333		ts_151_1_RR-A-8-c_opt	0.434905	0.362813	0.109363		rxn2805	0.0244666	5.13079
MACE_deltaL	-0.0451704	0.0298804		MACE_deltaL	0.0876182	0.133303		ts_352_2_A-E-16_opt	17	0.023553	0.0436388	0.122269	0.94603		MACE_deltaL	35	0.159739		ts_152_1_R-B-3_opt	0.627757	0.0168898	0.0475393		rxn4493	0.432429	0.520483
MACE_deltaL	-0.0379951	0.0393495		MACE_deltaL	-0.0396215	1.12164		ts_101_1_S-A-4_opt	21	0.681463	0.676434	10.0842	7.16431		MACE_deltaL	24	0.107143		ts_152_1_RR-B-5-a_opt	0.905002	0.0558067	1.34657		rxn9366	0.0753576	0.97678
MACE_deltaL	-0.0531484	0.0456098		MACE_deltaL	-0.0226519	0.0789833		ts_74_1_NO2-A-10-d_opt	17	0.0487659	0.0322917	0.0282848	0.128404		MACE_deltaL	16	0.0672308		ts_153_1_R-A-5_opt	0.341823	0.115264	0.283231		rxn4735	0.13379	5.68074
MACE_deltaL	0.0405282	0.183737		MACE_deltaL	0.00398605	0.0790593		ts_166_2_S-D-2_opt	19	0.0539345	0.0412278	0.23152	0.480931		MACE_deltaL	26	0.0909474		ts_153_1_R-B-9_opt	0.235093	0.286978	0.426286		rxn2702	0.124658	4.84153
MACE_deltaL	-0.0315281	0.150823		MACE_deltaL	-0.020139	1.97309		ts_211_2_A-E-22_opt	15	0.474341	0.295497	7.13921	2.18734		MACE_deltaL	20	0.0657391		ts_154_1_NO2-C-8-e_opt	0.275052	0.0679986	0.818998		rxn8760	0.099552	6.46982
MACE_deltaL	-0.0705296	0.0247956		MACE_deltaL	-0.0620265	0.526678		ts_169_1_RR-A-1_opt	11	0.0103841	0.0809626	0.215295	0.300603		MACE_deltaL	29	0.101011		ts_154_1_RR-A-13-b_opt	0.25927	0.0324982	0.273773		rxn0537	0.095802	10.866
MACE_deltaL	0.0368295	0.061455		MACE_deltaL	0.00274252	0.0771632		ts_2_2_S-C-13_opt	39	0.103252	0.463308	0.232858	1.08387		MACE_deltaL	33	0.15403		ts_154_1_S-A-2_opt	0.363522	0.399289	0.291213		rxn3067	0.0984015	2.73906
MACE_deltaL	-0.00672431	0.0639388		MACE_deltaL	-0.0424921	1.02173		ts_364_1_RR-A-3-a_opt	26	0.0420981	0.0608064	0.318074	0.377737		MACE_deltaL	11	0.069434		ts_154_1_S-A-8_opt	0.343383	0.129532	0.42584		rxn2794	0.0510539	8.15774
MACE_deltaL	-0.0355465	0.0426327		MACE_deltaL	0.0189437	0.18632		ts_159_1_S-D-2_opt	16	0.0632814	0.0492902	0.0315437	0.147382		MACE_deltaL	15	0.0816038		ts_154_1_S-F-1_opt	0.340977	0.776239	0.096512		rxn3728	0.0105872	0.425343
MACE_deltaL	0.0435224	0.0748621		MACE_deltaL	-0.036777	0.790312		ts_479_2_R-A-7_opt	25	0.094371	0.226257	0.199778	0.82005		MACE_deltaL	28	0.117615		ts_155_1_NO2-A-9-e_opt	0.584661	0.0475364	0.199128		rxn3338	0.0724715	11.2205
MACE_deltaL	0.0537336	0.0332975		MACE_deltaL	0.0619974	0.300908		ts_157_1_R-B-13_opt	24	0.207875	0.20116	0.094913	0.353383		MACE_deltaL	13	0.0646296		ts_155_2_R-B-7_opt	0.414747	0.073583	1.16672		rxn0704	0.113361	3.94611
MACE_deltaL	-0.0785756	0.0209203		MACE_deltaL	-0.0313301	0.727879		ts_210_1_NO2-B-2-e_opt	30	0.061455	0.0836355	0.0771632	0.590273		MACE_deltaL	12	0.0717143		ts_155_2_RR-B-5-a_opt	0.0496574	0.0679466	0.0444267		rxn7763	0.094384	3.23043
MACE_deltaL	-0.0158533	0.0204461		MACE_deltaL	-0.0128825	0.128164		ts_141_2_A-E-8_opt	19	0.0214731	0.0372473	0.0176349	0.808999		MACE_deltaL	25	0.1107		ts_155_2_S-A-6_opt	0.457911	0.0238238	0.151898		rxn0459	0.0488479	7.31719
MACE_deltaL	0.0535645	0.0832254		MACE_deltaL	0.0325407	0.206931		ts_129_2_A-I-4_opt	14	0.0154827	0.0573018	0.327639	0.241273		MACE_deltaL	19	0.0803947		ts_156_1_A-E-19_opt	0.394713	0.0367634	1.08126		rxn6956	0.0804856	8.39586
MACE_deltaL	-0.0157474	0.194322		MACE_deltaL	-0.0492346	0.694913		ts_360_1_S-A-5_opt	19	0.582907	0.616622	0.439591	0.21628		MACE_deltaL	10	0.0534615		ts_156_1_NO2-A-5-a_opt	0.45438	0.13811	0.219356		rxn0756	0.0272777	2.19648
MACE_deltaL	-0.0425258	0.0103841		MACE_deltaL	0.0090984	0.215295		ts_57_2_A-E-4_opt	16	0.0121692	0.035711	0.123271	0.0910428		MACE_deltaL	18	0.0799029		ts_156_1_R-A-8_opt	0.232778	0.130678	0.835902		rxn5152	0.0282079	0.853297
MACE_deltaL	0.0180046	0.0312879		MACE_deltaL	0.0522857	0.0553533		ts_45_2_NO2-A-8-a_opt	20	0.194094	0.167016	0.737797	0.608823		MACE_deltaL	15	0.0788095		ts_157_1_NO2-B-12-d_opt	0.583957	0.061617	0.599		rxn3232	0.229235	4.5502
MACE_deltaL	0.0593891	0.0479198		MACE_deltaL	-0.0642993	0.304558		ts_56_1_NO2-B-8-e_opt	24	0.0269994	0.0540411	0.128278	0.0835149		MACE_deltaL	34	0.147101		ts_157_1_R-B-13_opt	0.369194	0.20116	0.353399		rxn6081	0.0535223	0.000982116
MACE_deltaL	-0.00441538	0.0405719		MACE_deltaL	0.00738535	0.317197		ts_177_2_R-B-10_opt	18	0.0960112	0.08612	0.307082	2.42494		MACE_deltaL	35	0.132017		ts_157_1_S-A-16_opt	0.461155	0.338531	1.63782		rxn3204	0.0210766	1.78463
MACE_deltaL	0.0386768	0.0935439		MACE_deltaL	0.0103953	0.450117		ts_174_1_NO2-A-7-d_opt	27	0.0289805	0.0263305	0.84081	0.0932262		MACE_deltaL	24	0.10669		ts_158_1_R-A-4_opt	0.624395	0.128923	2.39142		rxn4372	0.0401205	0.765357
MACE_deltaL	0.0141834	0.799097		MACE_deltaL	0.0312729	0.000373313		ts_205_2_A-E-16_opt	20	0.0417836	0.0731162	1.2682	0.0361603		MACE_deltaL	21	0.0835385		ts_158_1_R-B-2_opt	0.633636	0.0341564	0.152794		rxn0597	0.137704	7.78258
MACE_deltaL	-0.0131825	0.0908474		MACE_deltaL	-0.049478	0.014647		ts_395_1_R-B-4_opt	15	0.0155363	0.042411	0.844613	0.278074		MACE_deltaL	21	0.0879352		ts_158_1_RR-A-6_opt	0.418124	0.0585243	0.454439		rxn8911	0.0633574	0.187178
MACE_deltaL	0.0548174	0.0576593		MACE_deltaL	-0.0528183	0.149255		ts_186_1_NO2-A-1-d_opt	17	0.0297239	0.0188047	0.081204	0.0799188		MACE_deltaL	13	0.0683889		ts_158_2_A-E-9_opt	0.280469	0.0743739	0.648025		rxn4122	0.0342299	7.19866
MACE_deltaL	0.0184424	0.0414697		MACE_deltaL	0.0208777	0.157511		ts_103_1_NO2-A-7-d_opt	26	0.0463255	0.0492189	0.308133	0.0702898		MACE_deltaL	16	0.0698305		ts_159_1_S-D-2_opt	0.406426	0.0492902	0.147388		rxn6649	0.133945	10.5643
MACE_deltaL	-0.0223454	0.100614		MACE_deltaL	0.0118794	0.179742		ts_96_1_R-B-13_opt	27	0.0906109	0.051771	0.145367	0.857381		MACE_deltaL	21	0.0942593		ts_15_1_NO2-A-5-e_opt	0.524701	0.0627894	0.0814291		rxn3363	0.0520407	2.62415
MACE_deltaL	-0.10724	0.0280024		MACE_deltaL	0.0100197	0.0878968		ts_132_1_NO2-B-7-d_opt	29	0.0872282	0.12295	0.401124	0.901053		MACE_deltaL	15	0.0652564		ts_160_1_A-E-24_opt	0.321475	0.208109	3.07528		rxn6823	0.207831	3.86574
MACE_deltaL	-0.0101749	0.0804881		MACE_deltaL	0.0138579	0.103835		ts_203_1_S-G-4_opt	24	0.107034	0.0775941	0.0670581	0.506487		MACE_deltaL	24	0.108333		ts_160_1_NO2-A-11-b_opt	0.648467	0.113902	0.47765		rxn4595	0.0260633	1.53806
MACE_deltaL	-0.0207572	0.0587428		MACE_deltaL	-0.027201	0.682759		ts_180_1_S-C-15_opt	25	0.0595869	0.970121	5.28923	2.17904		MACE_deltaL	22	0.0924528		ts_160_1_NO2-A-4-d_opt	0.524962	0.102654	0.569371		rxn5308	0.0541886	5.32467
MACE_deltaL	-0.0102268	0.582907		MACE_deltaL	0.00929015	0.439591		ts_364_1_RR-A-13-a_opt	28	0.0633681	0.0974398	1.022	0.379985		MACE_deltaL	26	0.105285		ts_160_2_A-E-8_opt	0.429488	0.230311	0.646538		rxn3998	0.0242504	0.809054
MACE_deltaL	-0.00542253	0.0676286		MACE_deltaL	0.0117229	1.35855		ts_31_4_A-I-1_opt	23	0.289198	0.277607	0.0302076	0.189917		MACE_deltaL	17	0.0767816		ts_161_1_E-2-a_opt	0.74268	0.0994422	0.750077		rxn5119	0.0281543	0.683923
MACE_deltaL	0.0126748	0.0767129		MACE_deltaL	-0.0285741	0.26489		ts_54_2_A-E-26_opt	22	0.597632	0.4405	1.96351	1.47989		MACE_deltaL	20	0.084		ts_161_1_S-D-16_opt	0.27975	0.0514498	0.528199		rxn4335	0.0167993	0.203845
MACE_deltaL	0.00348006	0.0376065		MACE_deltaL	0.074631	0.455098		ts_80_2_A-F-1_opt	17	0.0312631	0.0501082	0.290831	0.583531		MACE_deltaL	24	0.105702		ts_162_1_NO2-A-1-e_opt	0.451858	0.0778451	0.201378		rxn6315	0.224518	0.227639
MACE_deltaL	-0.00073221	0.0170357		MACE_deltaL	0.0189533	0.617558		ts_49_1_A-E-1_opt	13	0.0178183	0.0416898	0.313245	0.349014		MACE_deltaL	30	0.107615		ts_162_1_R-B-4_opt	0.280489	0.0940815	0.371229		rxn7618	0.0346727	1.74531
MACE_deltaL	-0.00776962	0.0084706		MACE_deltaL	-0.0476521	0.914119		ts_197_1_S-A-5_opt	24	0.0282815	0.044096	0.123892	0.0620441		MACE_deltaL	21	0.0690678		ts_162_1_S-B-9_opt	0.457752	0.0678446	0.578408		rxn6920	0.0241642	1.22405
MACE_deltaL	-0.0161213	0.0473088		MACE_deltaL	0.0262621	0.124782		ts_190_1_R-A-4_opt	26	0.0255622	0.0389044	0.330823	0.16558		MACE_deltaL	21	0.0885811		ts_163_1_NO2-B-2-e_opt	0.558286	0.146162	1.66061		rxn4680	0.0281213	7.30141
MACE_deltaL	-0.0670623	0.0979163		MACE_deltaL	-0.0389873	0.352175		ts_93_1_S-A-7_opt	18	0.0412897	0.0513157	0.356203	0.53194		MACE_deltaL	16	0.0669091		ts_163_1_S-B-7_opt	0.670816	0.798209	7.36351		rxn5355	0.0436665	3.99384
MACE_deltaL	0.0758587	0.0335788		MACE_deltaL	0.0314834	0.206787		ts_186_1_RR-A-13-c_opt	26	0.0998968	0.0548732	0.0077027	0.705328		MACE_deltaL	16	0.0686957		ts_164_1_R-A-3_opt	0.44594	0.132292	1.2705		rxn2005	0.294071	2.39453
MACE_deltaL	0.0142157	0.0354106		MACE_deltaL	0.0463438	0.151639		ts_41_2_RR-B-7-a_opt	20	0.0287545	0.0427276	0.140625	0.359599		MACE_deltaL	31	0.120876		ts_164_2_R-A-7_opt	0.46331	0.0910369	1.07714		rxn1807	0.0296272	1.00489
MACE_deltaL	-0.0375227	0.0327529		MACE_deltaL	-0.0328273	0.0153927		ts_67_2_R-A-11_opt	13	0.0568082	0.0377613	0.874935	0.582812		MACE_deltaL	30	0.108346		ts_165_1_A-E-17_opt	0.983943	0.0554943	0.194753		rxn1891	0.0293309	7.41981
MACE_deltaL	-0.0350746	0.096882		MACE_deltaL	0.038535	0.755844		ts_204_1_A-E-1_opt	14	0.0249374	0.0588678	0.192515	0.283578		MACE_deltaL	23	0.0934247		ts_166_1_RR-A-9-a_opt	0.317891	0.285782	0.478805		rxn5906	0.0281243	3.68921
MACE_deltaL	-0.0202151	0.0224648		MACE_deltaL	0.0165112	0.308529		ts_424_3_S-B-3-a_opt	12	0.45354	0.0505215	0.559517	0.0646673		MACE_deltaL	28	0.106694		ts_166_2_S-D-2_opt	0.473675	0.0412278	0.480952		rxn6327	0.094086	10.9136
MACE_deltaL	0.049926	0.0187837		MACE_deltaL	0.0328824	0.188381		ts_374_1_A-E-2_opt	24	1.82314	1.82192	0.151818	0.708174		MACE_deltaL	17	0.084529		ts_167_1_NO2-A-7-c_opt	0.627508	0.106455	4.09432		rxn8980	0.216117	7.33008
MACE_deltaL	0.0489572	0.572128		MACE_deltaL	0.0758717	0.467037		ts_48_2_A-E-23_opt	15	0.0353577	0.0363169	0.393684	0.39626		MACE_deltaL	24	0.09375		ts_167_1_S-B-12_opt	0.565831	0.089393	1.90402		rxn6553	0.0831964	0.730871
MACE_deltaL	0.0236815	0.0250287		MACE_deltaL	-0.00981552	0.0235478		ts_47_1_A-E-13_opt	11	0.0807134	0.0973787	0.141612	0.715501		MACE_deltaL	24	0.0987162		ts_168_1_RR-A-10_opt	0.22703	0.0506835	0.269582		rxn6091	0.102074	13.0916
MACE_deltaL	0.0360944	0.180401		MACE_deltaL	-0.0301494	1.26331		ts_143_2_A-E-9_opt	23	0.0187555	0.0508001	0.155129	0.186063		MACE_deltaL	14	0.0750538		ts_168_1_RR-B-6-a_opt	0.561169	0.394383	0.239303		rxn1245	0.0993129	3.28196
MACE_deltaL	0.0197716	0.101382		MACE_deltaL	-0.0355806	0.170497		ts_386_1_NO2-A-1-d_opt	17	0.388408	0.597233	0.432298	0.754009		MACE_deltaL	20	0.0867949		ts_168_2_R-A-5_opt	0.721288	0.339055	3.60837		rxn1582	0.147777	2.62411
MACE_deltaL	-0.00202176	0.0444423		MACE_deltaL	-0.0326324	0.569159		ts_42_1_S-A-17_opt	22	0.0250287	0.0673897	0.0235478	1.26303		MACE_deltaL	26	0.11562		ts_169_1_RR-A-12_opt	0.182551	0.130908	1.15199		rxn7379	0.0244315	0.380909
MACE_deltaL	0.0235652	0.0591676		MACE_deltaL	-0.00308407	0.118539		ts_278_1_RR-A-10_opt	26	0.0384546	0.044133	0.124349	0.431174		MACE_deltaL	23	0.089375		ts_169_1_RR-A-1_opt	0.598997	0.0809626	0.300616		rxn1609	0.113768	2.74316
MACE_deltaL	-0.0358421	0.0211628		MACE_deltaL	0.0136461	0.215589		ts_11_1_A-E-8_opt	16	0.0753332	0.0253026	0.0548001	0.329188		MACE_deltaL	26	0.104409		ts_169_2_A-E-9_opt	0.483633	0.126286	0.263562		rxn6526	0.18472	3.42761
MACE_deltaL	-0.0236113	0.0799776		MACE_deltaL	0.0110676	0.302683		ts_18_1_NO2-A-8-c_opt	20	0.051409	0.159062	0.872607	0.899319		MACE_deltaL	30	0.124392		ts_16_1_NO2-A-1-a_opt	0.430733	0.0410333	0.773152		rxn8410	0.109629	0.439739
MACE_deltaL	-0.00377102	0.0656008		MACE_deltaL	0.0330873	0.372098		ts_29_2_R-A-10_opt	16	0.00501741	0.0522178	0.13863	0.0823111		MACE_deltaL	20	0.0879167		ts_170_1_RR-A-9-a_opt	0.201442	0.0676885	0.908354		rxn1906	0.0434215	1.9129
MACE_deltaL	0.0309756	0.0513474		MACE_deltaL	0.000520076	0.565396		ts_91_2_A-E-25_opt	26	0.0388696	0.150749	0.671479	2.35006		MACE_deltaL	31	0.137614		ts_171_1_NO2-B-7-d_opt	0.485809	0.234596	0.890209		rxn1218	0.0803827	1.86146
MACE_deltaL	0.0538213	0.0191243		MACE_deltaL	0.0581414	0.146641		ts_252_1_R-B-3_opt	15	0.0191243	0.0278004	0.146641	0.107792		MACE_deltaL	16	0.0717241		ts_172_1_RR-A-3-a_opt	0.130525	0.0700097	0.532247		rxn9342	0.0752791	10.3791
MACE_deltaL	-0.0340542	0.0960112		MACE_deltaL	-0.0105863	0.307082		ts_337_1_NO2-A-1-d_opt	18	0.0118102	0.0153942	0.104084	0.188014		MACE_deltaL	20	0.103533		ts_172_1_S-G-4_opt	0.349345	0.102473	0.386932		rxn6615	0.0306354	4.19152
MACE_deltaL	-0.0544402	0.063444		MACE_deltaL	0.108807	0.454512		ts_151_1_RR-A-8-c_opt	19	0.189202	0.362813	0.0370683	0.109358		MACE_deltaL	30	0.115139		ts_173_1_NO2-B-8-d_opt	0.491377	0.194014	0.0361877		rxn6487	0.0322634	0.105556
MACE_deltaL	0.0258857	0.0495481		MACE_deltaL	0.0250267	0.384863		ts_77_1_A-I-6_opt	42	0.128553	0.123666	0.29381	0.594307		MACE_deltaL	25	0.108993		ts_173_1_RR-B-6-a_opt	0.769283	0.0536082	0.357892		rxn5128	0.0939964	4.21361
MACE_deltaL	0.0606885	0.0682303		MACE_deltaL	-0.0342863	0.482504		ts_58_1_RR-A-3-b_opt	31	0.0950504	0.0553987	0.0889705	0.293712		MACE_deltaL	19	0.0743939		ts_173_2_A-E-1_opt	0.353755	1.10885	3.33284		rxn2688	0.101432	7.47502
MACE_deltaL	-0.00811686	0.011819		MACE_deltaL	-0.0428357	0.245223		ts_318_1_S-A-14_opt	14	0.0387559	0.0498321	0.269036	0.00394838		MACE_deltaL	23	0.09075		ts_174_1_NO2-A-7-d_opt	0.595627	0.0263305	0.0932303		rxn6517	0.049698	3.52852
MACE_deltaL	-0.019591	0.156041		MACE_deltaL	0.0192989	0.674843		ts_300_1_S-A-18_opt	21	0.0512068	0.98411	0.335872	4.69666		MACE_deltaL	19	0.0866589		ts_175_1_A-E-19_opt	0.515831	0.0771255	1.85273		rxn8877	0.057478	5.13617
MACE_deltaL	-0.00965936	0.083795		MACE_deltaL	-0.00893851	1.67751		ts_107_1_NO2-A-3-d_opt	11	0.0130325	0.691493	0.0408838	1.48837		MACE_deltaL	27	0.099375		ts_175_1_NO2-A-6-b_opt	0.650784	0.0796589	0.166045		rxn10001	0.111981	1.01325
MACE_deltaL	0.0622286	0.19789		MACE_deltaL	0.02856	0.0640749		ts_3_1_S-G-2_opt	13	0.903066	0.035925	32.6148	1.04523		MACE_deltaL	23	0.0959055		ts_175_1_R-B-2_opt	0.436729	0.0545076	0.738993		rxn2550	0.158078	1.09004
MACE_deltaL	-0.0136788	0.0888049		MACE_deltaL	0.0189295	0.519677		ts_227_2_A-E-18_opt	24	0.0582371	0.110737	0.0919559	1.39797		MACE_deltaL	19	0.0735		ts_176_1_S-B-7_opt	0.350514	0.497936	0.473924		rxn2097	0.19989	6.70945
MACE_deltaL	0.00671001	0.0281997		MACE_deltaL	-0.00291316	0.376423		ts_60_1_NO2-A-8-c_opt	24	0.464725	0.285707	0.212562	0.904814		MACE_deltaL	14	0.0612903		ts_176_1_S-F-2_opt	0.834488	0.0423732	0.707504		rxn6400	0.0671417	5.02166
MACE_deltaL	0.0290047	0.725655		MACE_deltaL	-0.0338717	0.987509		ts_141_1_A-E-14_opt	20	0.0598558	0.101329	0.570713	1.45579		MACE_deltaL	30	0.11485		ts_176_2_A-E-9_opt	0.301949	1.25373	5.6549		rxn3558	0.0196445	6.29382
MACE_deltaL	-0.0271262	0.574938		MACE_deltaL	-0.0605939	0.618098		ts_179_1_NO2-A-8-e_opt	22	0.0313144	0.205878	0.0493845	0.481437		MACE_deltaL	21	0.0797436		ts_177_2_R-B-10_opt	0.648094	0.08612	2.42504		rxn5239	0.0620724	4.12316
MACE_deltaL	0.0433097	0.0196422		MACE_deltaL	-0.0178606	0.600322		ts_162_1_S-B-9_opt	21	0.0438488	0.0678446	0.294052	0.578383		MACE_deltaL	12	0.0577778		ts_178_1_S-C-16_opt	0.626124	0.180068	2.14955		rxn0974	0.0219606	3.14277
MACE_deltaL	-0.0679015	0.0898241		MACE_deltaL	0.034256	0.113837		ts_168_2_R-A-5_opt	19	0.0868716	0.339055	1.77326	3.60821		MACE_deltaL	19	0.0640206		ts_179_1_A-E-17_opt	0.48772	0.0806857	0.22129		rxn4463	0.338067	9.32973
MACE_deltaL	0.0276633	0.0240108		MACE_deltaL	0.00856375	0.255192		ts_193_1_S-G-4_opt	24	0.0784505	0.0685328	0.0668759	0.520246		MACE_deltaL	27	0.107053		ts_179_1_NO2-A-8-e_opt	0.293619	0.205878	0.481458		rxn8017	0.126406	6.93605
MACE_deltaL	-0.0487922	0.082909		MACE_deltaL	-0.0498296	0.114891		ts_403_1_RR-A-18_opt	31	0.0275213	0.240049	0.638954	4.11069		MACE_deltaL	13	0.0757353		ts_17_1_A-A-1_opt	0.659116	0.0277252	0.122315		rxn8283	0.123404	1.86565
MACE_deltaL	-0.0362366	0.027506		MACE_deltaL	0.00692724	0.271828		ts_398_1_RR-B-8-a_opt	22	0.02946	0.0520526	0.0237752	0.347408		MACE_deltaL	23	0.0761458		ts_17_1_S-A-16_opt	0.525165	0.0276022	0.723216		rxn1541	0.0854084	12.0532
MACE_deltaL	-0.00712372	0.613513		MACE_deltaL	0.0154127	1.26063		ts_175_1_NO2-A-6-b_opt	16	0.0546834	0.0796589	0.523929	0.166038		MACE_deltaL	16	0.0709244		ts_180_1_S-C-15_opt	0.74748	0.970121	2.17914		rxn1719	0.356916	5.7158
MACE_deltaL	-0.00475605	0.0249374		MACE_deltaL	-0.0353543	0.192515		ts_24_2_R-A-10_opt	13	0.0202571	0.0325337	0.412267	0.0684454		MACE_deltaL	16	0.0809722		ts_180_2_R-A-10_opt	0.447474	0.0769777	1.22696		rxn4773	0.17701	5.14263
MACE_deltaL	-0.053	0.0205025		MACE_deltaL	0.006149	1.00387		ts_203_1_A-E-6_opt	28	0.230745	0.184362	0.248649	0.564115		MACE_deltaL	27	0.104211		ts_181_1_NO2-A-10-a_opt	1.18547	0.070343	0.58318		rxn1281	0.661999	2.99612
MACE_deltaL	0.0410613	0.0575398		MACE_deltaL	0.00232835	0.0953674		ts_394_2_A-E-8_opt	22	0.0629235	0.0608797	0.0556889	0.353912		MACE_deltaL	22	0.0935043		ts_181_1_S-C-2-aa_opt	0.354984	0.155769	0.421014		rxn0845	0.0296636	4.74401
MACE_deltaL	-0.00517279	0.0392863		MACE_deltaL	-0.0457188	0.799651		ts_73_1_RR-B-6-a_opt	16	0.552476	0.233124	0.648421	0.145605		MACE_deltaL	19	0.0718333		ts_183_1_NO2-A-5-e_opt	0.566733	0.578566	0.93869		rxn6676	0.20565	5.4089
MACE_deltaL	0.0235414	0.0858485		MACE_deltaL	0.0143115	0.0330066		ts_95_1_A-E-22_opt	20	0.0628477	0.276827	1.03183	1.39202		MACE_deltaL	24	0.107798		ts_183_1_R-A-8_opt	0.323271	0.129714	0.00982846		rxn5912	0.0178736	1.24178
MACE_deltaL	-0.0208253	0.0902667		MACE_deltaL	0.0224314	0.345739		ts_59_1_S-B-4-a_opt	24	0.0433048	0.282579	0.307312	0.312148		MACE_deltaL	16	0.0605882		ts_184_2_R-B-3_opt	0.558849	0.0131069	0.238155		rxn5861	0.0465064	0.706854
MACE_deltaL	0.0634806	0.323633		MACE_deltaL	0.043322	0.756225		ts_186_1_NO2-A-10-d_opt	10	0.0241637	0.0222577	0.340378	0.136226		MACE_deltaL	22	0.0858889		ts_185_1_NO2-A-3-e_opt	0.777807	0.0301153	1.09811		rxn9716	0.0892441	1.40304
MACE_deltaL	-0.0207827	0.0666453		MACE_deltaL	0.0421521	0.0438428		ts_183_1_NO2-A-5-e_opt	26	0.574938	0.578566	0.618098	0.938649		MACE_deltaL	23	0.0927928		ts_185_1_NO2-A-5-e_opt	0.602788	0.0627222	0.897978		rxn6537	0.195534	4.75407
MACE_deltaL	0.0412051	0.0669485		MACE_deltaL	-0.0551068	0.0115092		ts_291_1_S-A-18_opt	17	0.0292711	0.0407023	0.122144	0.564806		MACE_deltaL	24	0.0925641		ts_186_1_NO2-A-1-d_opt	0.435484	0.0188047	0.0799223		rxn9074	0.535911	6.58591
MACE_deltaL	-0.001395	0.0299113		MACE_deltaL	-0.037513	0.203501		ts_244_1_S-A-14_opt	19	0.613513	0.0719353	1.26063	0.767161		MACE_deltaL	27	0.113471		ts_186_1_NO2-A-10-d_opt	1.41634	0.0222577	0.136232		rxn5302	0.0325177	1.74997
MACE_deltaL	0.0644056	0.0339749		MACE_deltaL	0.0206014	0.365049		ts_135_1_RR-A-3-b_opt	28	0.0209359	0.0337916	0.404302	0.0414227		MACE_deltaL	17	0.0805063		ts_186_1_RR-A-13-c_opt	0.439849	0.0548732	0.705358		rxn1202	0.0460129	0.270612
MACE_deltaL	-0.0219663	0.0436797		MACE_deltaL	0.0205514	0.29307		ts_250_1_S-A-11_opt	23	0.0259528	0.075357	0.515401	0.573258		MACE_deltaL	16	0.0754074		ts_186_1_S-A-26_opt	0.528762	0.0462334	0.564392		rxn3140	0.0961515	4.80482
MACE_deltaL	-0.0217713	0.0051648		MACE_deltaL	0.0206019	0.018913		ts_18_1_A-E-18_opt	26	0.0745728	1.23158	0.049789	1.97122		MACE_deltaL	28	0.108529		ts_186_1_S-B-11_opt	0.263171	0.114656	0.319821		rxn4813	0.177929	0.0537466
MACE_deltaL	0.0227276	0.230067		MACE_deltaL	0.154109	0.521396		ts_271_1_NO2-A-8-e_opt	21	0.331833	0.0898269	0.211509	1.29886		MACE_deltaL	30	0.129323		ts_186_2_A-F-2_opt	0.665792	0.0398703	2.14625		rxn6667	0.443793	1.8467
MACE_deltaL	0.0134183	0.0487659		MACE_deltaL	0.0228356	0.0282848		ts_63_1_S-H-1_opt	20	0.265998	0.0818352	7.63413	2.46704		MACE_deltaL	31	0.124675		ts_187_1_NO2-A-7-a_opt	0.33006	0.0409837	0.467314		rxn2472	0.0384522	4.69227
MACE_deltaL	0.00165681	0.337428		MACE_deltaL	0.0454226	1.22221		ts_32_2_R-B-10_opt	26	0.289105	0.87379	0.753945	2.08036		MACE_deltaL	17	0.0727419		ts_187_1_NO2-B-3-d_opt	0.788747	0.13101	0.690116		rxn1751	0.060645	0.249428
MACE_deltaL	-0.0375068	0.405731		MACE_deltaL	0.0381601	0.199735		ts_153_1_R-A-5_opt	23	0.0424832	0.115264	0.0331676	0.283219		MACE_deltaL	21	0.103965		ts_188_1_A-E-8_opt	0.376409	0.0602702	2.69573		rxn6348	0.0624193	0.638382
MACE_deltaL	-0.0248215	0.0493517		MACE_deltaL	0.0260557	0.0125274		ts_313_1_RR-B-7-a_opt	17	0.0466031	0.0247029	0.3754	0.0868497		MACE_deltaL	16	0.0577966		ts_189_1_S-A-5_opt	0.474324	0.345389	0.279183		rxn0624	0.020227	1.27981
MACE_deltaL	-0.054084	1.14349		MACE_deltaL	-0.0126108	1.84387		ts_96_2_A-E-11_opt	19	0.0280024	0.0760781	0.0878968	0.357263		MACE_deltaL	19	0.0888172		ts_189_2_A-E-24_opt	0.301451	0.0964039	0.501882		rxn1769	0.0599143	4.77424
MACE_deltaL	-0.0623154	0.0475442		MACE_deltaL	0.0303588	0.496365		ts_88_2_R-B-7_opt	18	0.0712877	0.0927962	0.323349	0.436732		MACE_deltaL	15	0.0615		ts_18_1_A-E-18_opt	0.351387	1.23158	1.9713		rxn4080	0.0438945	5.41737
MACE_deltaL	-0.0726701	0.0512068		MACE_deltaL	-0.030913	0.335872		ts_117_3_A-I-4_opt	18	0.0268315	0.0307101	0.0751395	0.212043		MACE_deltaL	41	0.161688		ts_18_1_NO2-A-8-c_opt	0.525055	0.159062	0.899358		rxn3717	0.19292	14.858
MACE_deltaL	0.0356148	0.0242107		MACE_deltaL	-0.00947274	0.0205715		ts_305_1_RR-A-9-a_opt	31	0.049248	0.226545	0.433997	0.828015		MACE_deltaL	17	0.0673958		ts_190_1_R-A-4_opt	0.467171	0.0389044	0.165587		rxn4111	0.0397287	1.63842
MACE_deltaL	0.00362705	0.0353577		MACE_deltaL	-0.0194145	0.393684		ts_207_1_A-I-6_opt	45	0.130624	0.212443	0.00975052	0.218597		MACE_deltaL	23	0.10369		ts_191_1_A-E-6_opt	0.432569	0.185317	0.713221		rxn2239	0.239578	4.73315
MACE_deltaL	-0.0133516	0.268882		MACE_deltaL	0.00327497	2.24322		ts_85_1_NO2-A-7-e_opt	28	0.609762	0.681842	1.75139	1.11888		MACE_deltaL	42	0.197634		ts_191_1_NO2-A-2-c_opt	0.460751	0.0828102	0.559728		rxn1249	0.108298	1.71441
MACE_deltaL	0.0149235	0.054886		MACE_deltaL	0.0925863	0.301269		ts_416_1_S-A-24_opt	30	0.16473	0.248037	0.666161	0.509577		MACE_deltaL	30	0.139106		ts_191_1_R-B-14_opt	0.259523	0.048421	0.436652		rxn2698	0.0493816	3.6746
MACE_deltaL	-0.0149983	0.019925		MACE_deltaL	-0.0746906	0.172499		ts_327_1_RR-A-3-a_opt	30	0.0683066	0.0758041	0.170325	0.85675		MACE_deltaL	31	0.143242		ts_191_1_RR-A-10_opt	0.311873	0.0402483	0.358437		rxn7167	0.113652	13.0178
MACE_deltaL	-0.0200753	0.980367		MACE_deltaL	0.0274504	4.18952		ts_77_1_NO2-A-11-d_opt	30	0.054886	0.185167	0.301269	0.777647		MACE_deltaL	18	0.0687097		ts_191_2_A-E-18_opt	0.4658	1.06585	19.8161		rxn8167	0.287966	1.09213
MACE_deltaL	-0.0438884	0.0749558		MACE_deltaL	-0.0645086	0.464445		ts_259_1_RR-A-12_opt	44	0.0886589	0.117088	0.37558	0.16082		MACE_deltaL	20	0.0697368		ts_191_2_R-A-10_opt	0.692392	0.074193	0.36332		rxn8986	0.031734	2.43674
MACE_deltaL	0.0515423	0.0258462		MACE_deltaL	-0.0188773	0.269336		ts_213_2_R-A-6_opt	20	0.0536854	0.150526	0.222931	0.607881		MACE_deltaL	37	0.156454		ts_192_1_RR-B-6-a_opt	0.576783	0.0384305	0.404773		rxn2567	0.0599387	7.15556
MACE_deltaL	0.0359191	0.0282815		MACE_deltaL	0.043558	0.123892		ts_189_1_S-A-5_opt	26	0.0351153	0.345389	0.243153	0.279171		MACE_deltaL	19	0.0825339		ts_192_1_S-F-4_opt	0.513245	0.302409	0.599057		rxn4368	0.0694494	9.17783
MACE_deltaL	0.0127146	0.112517		MACE_deltaL	0.0025712	0.151103		ts_75_1_A-E-23_opt	19	0.0587428	0.107271	0.682759	0.0713725		MACE_deltaL	29	0.131737		ts_193_1_A-E-1_opt	0.511289	0.0723413	0.107782		rxn7074	0.0656943	0.140868
MACE_deltaL	-0.0511753	0.0309217		MACE_deltaL	-0.0431098	0.830177		ts_322_2_A-E-16_opt	16	0.0164437	0.0213525	1.43231	0.390987		MACE_deltaL	20	0.076129		ts_193_1_S-C-2-aa_opt	0.523258	0.0161574	0.0990565		rxn7989	0.0381494	1.19754
MACE_deltaL	-0.0199525	0.0400411		MACE_deltaL	-0.0286121	0.715472		ts_28_2_A-F-1_opt	19	0.0360193	0.0917585	0.172748	0.303838		MACE_deltaL	17	0.083875		ts_193_1_S-G-4_opt	0.375581	0.0685328	0.520269		rxn3334	0.192982	7.02814
MACE_deltaL	-0.0506952	0.0360067		MACE_deltaL	0.0271839	0.00438738		ts_235_1_A-H-1_opt	17	0.0650926	0.0383977	0.115689	0.164633		MACE_deltaL	15	0.0702985		ts_194_1_RR-A-1_opt	0.669762	0.10792	0.229191		rxn0558	0.345374	10.6151
MACE_deltaL	0.0341867	0.132954		MACE_deltaL	-0.0292147	0.268175		ts_201_2_E-2-a_opt	14	0.0794365	0.132491	0.233935	0.358581		MACE_deltaL	25	0.0867857		ts_194_1_RR-B-6-b_opt	0.445304	0.27885	0.038746		rxn6749	0.124939	4.372
MACE_deltaL	0.0465247	0.0450142		MACE_deltaL	0.00865834	0.0681024		ts_186_1_S-A-26_opt	16	0.0898241	0.0462334	0.113837	0.564368		MACE_deltaL	28	0.111729		ts_194_1_RR-B-7-a_opt	0.631732	0.124107	0.465537		rxn3920	0.123578	0.536868
MACE_deltaL	0.0261882	0.969967		MACE_deltaL	0.00182287	2.78226		ts_75_1_R-B-4_opt	15	0.013032	0.0221935	0.121675	0.0411641		MACE_deltaL	23	0.0833673		ts_195_1_NO2-A-4-a_opt	0.554316	0.268649	0.692615		rxn6614	0.0338208	2.01728
MACE_deltaL	-0.0447266	0.215835		MACE_deltaL	-0.026064	0.710749		ts_108_1_R-A-2_opt	13	0.0573538	0.159813	0.485202	1.79709		MACE_deltaL	22	0.102609		ts_195_2_S-B-5-a_opt	0.656958	0.0144524	0.472974		rxn9694	0.271185	0.23175
MACE_deltaL	0.0115246	0.0221401		MACE_deltaL	0.0857578	0.239856		ts_22_1_NO2-A-4-c_opt	26	0.463416	0.556617	0.209113	0.223935		MACE_deltaL	28	0.122558		ts_196_1_R-A-9_opt	0.475595	0.0893277	0.749075		rxn4527	0.715464	3.51663
MACE_deltaL	-0.0290983	0.0362154		MACE_deltaL	0.0253568	0.376749		ts_147_1_R-B-3_opt	16	0.0273832	0.100468	0.36688	0.00269381		MACE_deltaL	28	0.108207		ts_196_1_R-B-11_opt	0.446174	0.178258	0.36209		rxn1530	0.118673	3.89951
MACE_deltaL	-0.0635984	0.0443672		MACE_deltaL	-0.0810057	0.0924576		ts_245_1_NO2-C-8-e_opt	24	0.0555426	0.0553881	0.252483	0.0591836		MACE_deltaL	24	0.0974691		ts_196_1_R-B-3_opt	0.494579	0.283709	1.12665		rxn2517	0.0425526	1.89735
MACE_deltaL	0.0500233	0.0163418		MACE_deltaL	0.00745817	0.0993289		ts_160_1_NO2-A-11-b_opt	18	0.216823	0.113902	0.0282195	0.477629		MACE_deltaL	25	0.0904065		ts_197_1_NO2-A-11-b_opt	0.626103	0.210728	1.18938		rxn4459	0.0274779	2.27024
MACE_deltaL	-0.0656833	0.0742806		MACE_deltaL	-0.0264715	0.0972698		ts_39_1_A-E-1_opt	15	0.0711383	0.0369421	0.0962544	0.255821		MACE_deltaL	28	0.126234		ts_197_1_R-B-15-a_opt	0.493959	0.0767907	0.176824		rxn2622	0.0471161	3.10536
MACE_deltaL	-0.0107545	0.16473		MACE_deltaL	0.0340973	0.666161		ts_54_1_S-B-12_opt	24	0.426068	0.100856	10.4418	1.60145		MACE_deltaL	22	0.0886429		ts_197_1_S-A-5_opt	0.45225	0.044096	0.0620468		rxn3975	0.0241753	2.51727
MACE_deltaL	-0.0986993	0.030687		MACE_deltaL	-0.0317008	0.0801172		ts_176_1_S-B-7_opt	25	0.0354106	0.497936	0.151639	0.473903		MACE_deltaL	19	0.0739773		ts_198_1_RR-A-3-a_opt	0.150102	0.409336	6.97704		rxn8020	0.0647856	3.83806
MACE_deltaL	0.0653416	0.0739348		MACE_deltaL	-0.00458946	0.173712		ts_83_1_A-I-1_opt	25	0.3511	0.351042	0.020039	0.296166		MACE_deltaL	21	0.0929204		ts_199_2_A-E-10_opt	0.44523	0.08741	0.32431		rxn3225	0.113761	4.98459
MACE_deltaL	-0.0407538	0.0121719		MACE_deltaL	0.0201995	0.279305		ts_358_1_A-E-8_opt	21	0.0575398	0.0654433	0.0953674	0.598033		MACE_deltaL	22	0.0904237		ts_199_2_A-E-18_opt	0.35018	0.30536	0.603594		rxn8564	0.129881	0.952022
MACE_deltaL	0.00255305	0.0489461		MACE_deltaL	0.0346302	0.564416		ts_292_1_RR-A-13-c_opt	26	0.0172327	0.177281	0.661968	1.0169		MACE_deltaL	24	0.0931613		ts_199_2_A-E-1_opt	0.600479	0.0598534	0.734716		rxn0102	0.0216495	0.360853
MACE_deltaL	0.00146669	0.0468202		MACE_deltaL	-0.0480119	0.108609		ts_20_1_NO2-C-2-e_opt	37	0.0480867	0.146865	0.187212	0.746615		MACE_deltaL	15	0.0774576		ts_19_1_A-E-14_opt	0.584003	1.49897	3.55473		rxn0300	0.0374818	0.581855
MACE_deltaL	0.0575091	1.00315		MACE_deltaL	-0.01338	0.570257		ts_37_1_NO2-A-4-d_opt	28	0.0610456	0.0164116	0.55907	0.179945		MACE_deltaL	22	0.0926172		ts_19_1_R-B-15-a_opt	0.455221	0.459567	0.00530872		rxn0670	0.0785914	5.11308
MACE_deltaL	0.0278547	0.127572		MACE_deltaL	-0.0189978	0.0522041		ts_348_1_RR-A-2-b_opt	25	0.0423995	0.0395975	1.75409	1.13283		MACE_deltaL	16	0.0754545		ts_19_2_A-I-1_opt	0.419203	0.498001	0.0735548		rxn5943	0.0635865	5.9735
MACE_deltaL	0.0905225	0.0623317		MACE_deltaL	-0.0261332	0.591004		ts_68_1_RR-A-13-c_opt	27	0.415871	0.57724	0.870218	0.368684		MACE_deltaL	19	0.091		ts_1_1_NO2-A-11-b_opt	0.53617	0.00297764	0.0341052		rxn1066	0.0359882	0.319946
MACE_deltaL	-0.000576183	0.0889949		MACE_deltaL	0.0706182	0.1987		ts_267_1_S-A-3_opt	27	0.595052	0.410059	0.0167796	0.844163		MACE_deltaL	15	0.0495082		ts_1_1_S-C-2-ab_opt	0.537035	0.0527663	0.690697		rxn5996	0.0510491	1.83131
MACE_deltaL	-0.0153225	0.0463255		MACE_deltaL	0.0161993	0.308133		ts_191_1_NO2-A-2-c_opt	26	0.0468691	0.0828102	0.263749	0.559704		MACE_deltaL	14	0.0669231		ts_1_1_S-D-14_opt	0.310228	0.043058	0.0529507		rxn4822	0.073219	7.5824
MACE_deltaL	0.000947819	0.160446		MACE_deltaL	-0.0504354	0.367511		ts_211_2_R-B-3_opt	17	0.019925	0.0366693	0.172499	0.22667		MACE_deltaL	34	0.151667		ts_200_1_NO2-C-8-e_opt	0.386148	0.0510527	0.539758		rxn8493	0.0707684	0.76542
MACE_deltaL	0.109845	0.0252332		MACE_deltaL	0.0367145	0.0572224		ts_217_1_S-D-9_opt	14	0.0327529	0.0383566	0.0153927	0.585742		MACE_deltaL	39	0.170051		ts_200_2_A-F-3_opt	0.468726	0.0328961	0.202863		rxn8467	0.0213831	2.90851
MACE_deltaL	0.0231674	0.019845		MACE_deltaL	0.0848862	0.333614		ts_204_2_A-E-11_opt	18	0.0400411	0.0401179	0.715472	0.644685		MACE_deltaL	18	0.0739506		ts_200_2_NO2-B-3-d_opt	0.378895	0.06345	0.0868443		rxn5397	0.0105859	0.0595196
MACE_deltaL	-0.0338689	0.0582371		MACE_deltaL	0.0412986	0.0919559		ts_37_1_NO2-A-9-b_opt	16	0.0738476	1.26099	0.517056	14.0872		MACE_deltaL	26	0.0991964		ts_201_1_A-E-16_opt	0.420366	0.11075	1.04297		rxn7169	0.0779562	5.37556
MACE_deltaL	0.0202976	0.0426891		MACE_deltaL	-0.0607748	0.49388		ts_132_1_S-A-15_opt	29	0.0300758	0.064633	0.10744	0.234011		MACE_deltaL	36	0.154714		ts_201_1_S-C-2-aa_opt	0.345439	0.0204817	0.436244		rxn1744	0.0131574	3.39025
MACE_deltaL	-0.0137003	0.0340687		MACE_deltaL	-0.0193694	0.474022		ts_140_2_A-E-15_opt	15	0.0843446	0.223085	0.0216384	0.0458748		MACE_deltaL	27	0.072963		ts_201_2_E-2-a_opt	0.37022	0.132491	0.358596		rxn9784	0.10344	0.248597
MACE_deltaL	0.0407925	0.0269994		MACE_deltaL	0.0506764	0.128278		ts_215_2_S-A-15_opt	35	0.183737	0.212786	0.0790593	0.0760165		MACE_deltaL	26	0.111356		ts_203_1_A-E-6_opt	0.325784	0.184362	0.56414		rxn0171	0.119017	9.21711
MACE_deltaL	-0.0423519	0.207203		MACE_deltaL	-0.0283068	0.624986		ts_66_2_A-E-20_opt	12	0.036209	0.0401134	0.249055	1.56182		MACE_deltaL	21	0.0787826		ts_203_1_NO2-A-8-e_opt	0.486708	0.0541074	0.0109627		rxn4295	0.127598	7.78102
MACE_deltaL	0.00305386	0.0117924		MACE_deltaL	0.0177528	0.463897		ts_209_1_NO2-A-8-b_opt	19	0.0512699	0.097526	0.0506239	1.07719		MACE_deltaL	36	0.155075		ts_203_1_RR-A-13-c_opt	0.144662	0.0434233	0.13064		rxn1176	0.0486293	1.11031
MACE_deltaL	-0.03893	0.168597		MACE_deltaL	0.0309854	0.415001		ts_342_1_S-B-3-a_opt	16	0.0494634	0.0300385	0.277714	0.144644		MACE_deltaL	27	0.1112		ts_203_1_S-A-17_opt	0.452977	0.10555	0.145221		rxn3241	0.0414265	15.7983
MACE_deltaL	0.0921188	0.0645993		MACE_deltaL	-0.0370772	0.148356		ts_160_1_A-E-24_opt	17	0.268882	0.208109	2.24322	3.07515		MACE_deltaL	18	0.0713415		ts_203_1_S-G-4_opt	0.395782	0.0775941	0.506509		rxn7842	0.0680256	2.97378
MACE_deltaL	0.105871	0.0629854		MACE_deltaL	-0.00238101	0.0467178		ts_219_1_A-I-4_opt	8	0.00560359	0.0181849	0.545786	1.75847		MACE_deltaL	17	0.0654255		ts_204_1_A-E-1_opt	0.611697	0.0588678	0.28359		rxn5311	0.0623716	5.42841
MACE_deltaL	0.00320555	0.541588		MACE_deltaL	-0.129651	3.04438		ts_473_2_R-A-7_opt	20	0.0703888	0.125065	0.364661	0.572636		MACE_deltaL	18	0.0825424		ts_204_1_S-D-11_opt	0.590766	0.104673	0.348355		rxn2868	0.22759	4.24789
MACE_deltaL	-0.0442661	0.367363		MACE_deltaL	-0.0409755	0.427509		ts_206_4_R-B-10_opt	19	0.273364	0.684169	1.23428	4.78181		MACE_deltaL	15	0.0539326		ts_204_2_A-E-11_opt	0.327149	0.0401179	0.644713		rxn1174	0.217999	1.80562
MACE_deltaL	-0.0207686	0.0244303		MACE_deltaL	-0.0101027	0.169806		ts_448_1_NO2-A-11-d_opt	28	0.337428	0.40499	1.22221	1.72216		MACE_deltaL	29	0.0990625		ts_205_1_S-F-4_opt	0.679576	0.0661517	0.387804		rxn4422	0.0585147	0.784952
MACE_deltaL	0.0388446	0.0520508		MACE_deltaL	-0.0499113	0.187245		ts_320_1_S-B-5-b_opt	21	0.0460393	0.133624	1.02077	1.44611		MACE_deltaL	20	0.0785326		ts_205_2_A-E-16_opt	0.345432	0.0731162	0.0361619		rxn5958	0.0333994	0.494364
MACE_deltaL	-0.0305476	0.681463		MACE_deltaL	0.0652965	10.0842		ts_149_1_A-I-6_opt	41	0.0856286	0.0958148	0.252147	0.0357501		MACE_deltaL	31	0.134058		ts_206_4_R-B-10_opt	0.551307	0.684169	4.78202		rxn5603	0.0591834	0.232739
MACE_deltaL	0.00154117	0.0394621		MACE_deltaL	-0.0572057	0.0774427		ts_205_1_S-F-4_opt	15	0.038943	0.0661517	0.239721	0.387788		MACE_deltaL	24	0.0866154		ts_207_1_A-I-6_opt	0.0999072	0.212443	0.218606		rxn7336	0.102024	6.67322
MACE_deltaL	0.0294249	0.0859951		MACE_deltaL	-0.0176018	0.26919		ts_200_2_A-F-3_opt	24	0.0420438	0.0328961	0.0843643	0.202854		MACE_deltaL	27	0.0860194		ts_208_1_NO2-A-8-b_opt	0.644083	0.826818	0.984865		rxn5948	0.0305933	4.80293
MACE_deltaL	-0.0458319	0.0715834		MACE_deltaL	0.00522962	0.836794		ts_50_1_R-B-9_opt	34	0.616344	0.11597	0.619986	1.11096		MACE_deltaL	19	0.08		ts_208_1_S-A-17_opt	0.39257	0.0391238	1.4537		rxn0258	0.032683	2.24946
MACE_deltaL	0.0206476	0.0258942		MACE_deltaL	0.0576509	0.123702		ts_144_2_A-E-17_opt	14	0.0568459	0.0343926	0.232577	0.847015		MACE_deltaL	28	0.101154		ts_208_1_S-F-4_opt	0.549339	0.065424	0.00529279		rxn2021	0.051149	0.604609
MACE_deltaL	-0.0717338	0.0329034		MACE_deltaL	-0.0574345	0.851688		ts_10_1_A-E-10_opt	22	0.669857	0.717762	1.06033	1.51589		MACE_deltaL	26	0.104158		ts_209_1_NO2-A-8-b_opt	0.580614	0.097526	1.07724		rxn9070	0.118398	9.27697
MACE_deltaL	0.0248267	0.0490811		MACE_deltaL	0.0465266	0.0743082		ts_223_1_NO2-A-9-e_opt	19	0.037149	0.0254349	0.609428	0.42964		MACE_deltaL	21	0.0796		ts_209_2_R-B-7_opt	0.571326	0.0282029	0.264179		rxn0170	0.0492022	0.630647
MACE_deltaL	-0.00614847	0.0850314		MACE_deltaL	0.000409322	0.0664289		ts_288_1_S-G-6_opt	17	0.292994	0.0266399	2.05136	0.375713		MACE_deltaL	28	0.0982645		ts_20_1_NO2-A-7-b_opt	0.502599	0.0552105	0.194299		rxn5679	0.018644	0.8841
MACE_deltaL	0.00361206	0.112026		MACE_deltaL	-0.0392603	0.939224		ts_114_1_S-C-2-ab_opt	22	0.0255783	0.0551642	0.193843	0.111249		MACE_deltaL	21	0.0811765		ts_20_1_NO2-C-2-e_opt	0.337247	0.146865	0.746648		rxn5205	0.129882	7.80225
MACE_deltaL	-0.0530857	0.033271		MACE_deltaL	0.0184841	0.427603		ts_195_1_NO2-A-4-a_opt	27	0.0503651	0.268649	1.16943	0.692585		MACE_deltaL	27	0.108007		ts_210_1_NO2-B-2-e_opt	0.381125	0.0836355	0.590299		rxn9296	0.122351	0.913392
MACE_deltaL	0.00283199	0.0125559		MACE_deltaL	0.00796239	0.254292		ts_446_1_NO2-A-11-d_opt	31	0.0449812	0.0887803	0.276729	0.085653		MACE_deltaL	13	0.0648		ts_210_1_R-B-14_opt	0.480947	0.137559	0.124873		rxn8823	0.0892628	1.31517
MACE_deltaL	0.0248045	0.0372351		MACE_deltaL	-0.0240087	0.192771		ts_27_1_NO2-A-11-e_opt	26	0.167637	0.177904	0.0663648	0.0598542		MACE_deltaL	13	0.0620988		ts_211_2_A-E-22_opt	0.810188	0.295497	2.18743		rxn8968	0.248003	1.622
MACE_deltaL	0.0433239	0.207875		MACE_deltaL	0.00279208	0.094913		ts_115_2_NO2-A-8-a_opt	20	0.0730336	0.0684425	0.0294163	0.179507		MACE_deltaL	18	0.0831771		ts_211_2_R-B-3_opt	0.444003	0.0366693	0.226679		rxn0824	0.0599822	3.35889
MACE_deltaL	0.0135778	0.0778285		MACE_deltaL	-0.0154125	0.748939		ts_173_1_RR-B-6-a_opt	15	0.0204828	0.0536082	0.0296528	0.357876		MACE_deltaL	32	0.121983		ts_212_1_RR-A-12_opt	0.0249075	0.0687561	0.333479		rxn5156	0.0356772	0.675701
MACE_deltaL	-0.0046722	0.0868716		MACE_deltaL	0.00454069	1.77326		ts_9_1_A-E-10_opt	22	0.100111	0.969721	0.180663	1.69379		MACE_deltaL	39	0.155124		ts_212_1_S-A-12_opt	0.390053	0.109702	0.833824		rxn3910	0.182857	0.912541
MACE_deltaL	-0.0387567	0.0508554		MACE_deltaL	0.0264852	0.547609		ts_565_2_R-A-7_opt	23	0.158992	0.082229	0.149731	0.0139822		MACE_deltaL	14	0.0653782		ts_212_2_A-E-22_opt	0.800709	0.703006	1.16565		rxn6230	0.0878057	1.66194
MACE_deltaL	0.00794433	0.0842708		MACE_deltaL	0.0634407	0.54355		ts_38_1_NO2-A-2-c_opt	29	0.052761	0.119121	0.222919	0.0477019		MACE_deltaL	34	0.116541		ts_213_1_A-E-2_opt	0.229103	0.189778	0.308224		rxn7153	0.0836701	1.25219
MACE_deltaL	0.0689129	0.1311		MACE_deltaL	-0.0495126	0.161448		ts_255_1_S-B-8_opt	15	0.992916	0.0670363	4.35957	1.18542		MACE_deltaL	34	0.121395		ts_213_1_NO2-B-7-e_opt	0.234608	0.204713	0.901155		rxn5982	0.179341	2.21797
MACE_deltaL	-0.0253293	0.023553		MACE_deltaL	0.0853213	0.122269		ts_158_1_R-A-4_opt	32	0.118907	0.128923	1.27007	2.39131		MACE_deltaL	15	0.0469697		ts_213_1_R-B-12_opt	0.402887	0.12421	0.317082		rxn2099	0.0830514	5.6483
MACE_deltaL	0.0139208	0.0313144		MACE_deltaL	-0.0780835	0.0493845		ts_99_1_S-A-15_opt	32	0.0670896	0.0815376	0.498618	0.495802		MACE_deltaL	26	0.0917699		ts_213_1_RR-B-7-b_opt	0.447215	0.444372	0.449084		rxn1356	0.0822804	0.251602
MACE_deltaL	0.00285422	0.16969		MACE_deltaL	-0.0060714	0.180672		ts_184_2_R-B-3_opt	16	0.0309698	0.0131069	0.127977	0.238145		MACE_deltaL	21	0.0715423		ts_213_2_R-A-6_opt	0.443951	0.150526	0.607907		rxn5644	0.0312193	3.24185
MACE_deltaL	-0.012934	0.0588009		MACE_deltaL	0.0235327	0.497484		ts_41_1_NO2-A-11-c_opt	26	0.0944595	0.129314	0.370218	0.401969		MACE_deltaL	26	0.0842361		ts_215_1_S-A-12_opt	0.325376	0.271453	0.864407		rxn9440	0.378011	9.66992
MACE_deltaL	0.0144763	0.0362947		MACE_deltaL	0.0112397	0.0967678		ts_161_1_S-D-16_opt	36	0.029446	0.0514498	0.185769	0.528177		MACE_deltaL	7	0.0595455		ts_215_2_S-A-15_opt	0.21061	0.212786	0.0760198		rxn9632	0.954629	2.18834
MACE_deltaL	0.0771901	0.0108702		MACE_deltaL	-0.024908	0.388664		ts_296_2_R-A-6_opt	22	0.0968255	0.266257	0.869891	0.0672838		MACE_deltaL	14	0.064026		ts_216_1_NO2-A-3-e_opt	0.606098	0.0617473	0.160691		rxn0012	0.0327376	5.17651
MACE_deltaL	-0.0136159	0.222634		MACE_deltaL	-0.00832489	0.525618		ts_306_2_E-2-a_opt	14	0.0859951	0.0636527	0.26919	0.348301		MACE_deltaL	26	0.123125		ts_217_1_S-D-9_opt	0.638552	0.0383566	0.585767		rxn0036	0.0698149	3.45731
MACE_deltaL	0.000531811	0.029771		MACE_deltaL	-0.01972	0.413967		ts_268_1_R-A-4_opt	26	0.0538164	0.0904228	0.26727	0.135593		MACE_deltaL	23	0.1028		ts_218_1_E-2-b_opt	0.583832	0.0483129	0.118691		rxn4151	0.185448	18.1395
MACE_deltaL	0.0556212	0.120858		MACE_deltaL	-0.0235746	0.131055		ts_437_1_RR-B-6-a_opt	19	0.0520508	0.21412	0.187245	0.594694		MACE_deltaL	28	0.107027		ts_218_1_NO2-A-4-d_opt	1.14859	0.0388515	0.934346		rxn4345	0.0172185	0.95734
MACE_deltaL	-0.0348416	0.0289805		MACE_deltaL	0.0339841	0.84081		ts_288_1_E-2-b_opt	14	0.00962035	0.0146099	0.0417715	0.0944168		MACE_deltaL	19	0.0824286		ts_218_1_RR-B-1-b_opt	0.570042	0.0980086	0.230108		rxn4840	0.017463	3.79331
MACE_deltaL	0.00582657	0.0247352		MACE_deltaL	0.0142806	0.0904156		ts_247_1_S-G-4_opt	21	0.0287925	0.0622174	0.905953	0.0271544		MACE_deltaL	19	0.0726667		ts_218_1_RR-B-6-b_opt	0.374775	0.364221	0.175261		rxn5549	0.187561	2.87715
MACE_deltaL	-0.0152777	0.148196		MACE_deltaL	-0.0277164	1.13598		ts_234_1_S-B-5-b_opt	13	0.0323775	0.0539022	2.15673	1.61643		MACE_deltaL	31	0.14		ts_219_1_A-I-4_opt	1.78973	0.0181849	1.75855		rxn6954	0.145331	4.14733
MACE_deltaL	-0.0601613	0.143194		MACE_deltaL	0.035984	1.24249		ts_111_1_NO2-A-8-a_opt	25	0.584282	0.0586967	0.461472	0.318329		MACE_deltaL	16	0.0769154		ts_21_1_RR-A-1_opt	0.412534	0.351151	0.137098		rxn9094	0.0947293	2.14698
MACE_deltaL	-0.0431056	0.0164437		MACE_deltaL	0.012292	1.43231		ts_262_1_RR-A-2-a_opt	22	0.15852	0.491159	1.07328	6.60767		MACE_deltaL	16	0.0822078		ts_21_1_S-C-2-aa_opt	0.498382	0.035122	0.189029		rxn6972	0.140158	6.27089
MACE_deltaL	0.0073798	0.0782702		MACE_deltaL	0.0325145	0.620946		ts_213_1_R-B-12_opt	24	0.0656394	0.12421	0.0568744	0.317068		MACE_deltaL	10	0.0755263		ts_220_1_A-D-2_opt	0.518428	0.0357852	0.749589		rxn5126	0.652388	17.5387
MACE_deltaL	-0.0513437	0.0352924		MACE_deltaL	0.0251852	0.202398		ts_701_1_S-A-17_opt	22	0.0813918	0.0975608	0.357432	1.22836		MACE_deltaL	9	0.0698214		ts_220_1_A-I-4_opt	0.947511	0.0233779	0.832234		rxn0038	0.032172	2.94859
MACE_deltaL	0.0107233	0.0311279		MACE_deltaL	-0.0331598	0.654971		ts_221_1_S-B-12_opt	25	0.0593636	0.0470834	0.63081	0.387709		MACE_deltaL	11	0.0583824		ts_221_1_A-E-19_opt	0.418796	0.0615806	0.200269		rxn5523	0.325736	7.30263
MACE_deltaL	0.0408958	0.171479		MACE_deltaL	-0.0224072	0.860617		ts_224_1_NO2-A-4-d_opt	21	0.0196422	0.0103972	0.600322	0.863196		MACE_deltaL	25	0.106421		ts_221_1_NO2-A-1-d_opt	0.538505	0.0308651	0.327959		rxn7509	0.541978	2.54324
MACE_deltaL	0.0335255	0.00962035		MACE_deltaL	0.0298917	0.0417715		ts_193_1_S-C-2-aa_opt	23	0.0208753	0.0161574	0.220433	0.0990522		MACE_deltaL	18	0.0805882		ts_221_1_NO2-A-11-d_opt	0.305564	0.245246	0.17332		rxn3954	0.10768	2.03544
MACE_deltaL	0.0413569	0.609762		MACE_deltaL	0.0244148	1.75139		ts_197_1_NO2-A-11-b_opt	23	0.209093	0.210728	0.728667	1.18933		MACE_deltaL	13	0.0664151		ts_221_1_R-A-2_opt	0.645573	0.157094	0.257107		rxn2792	0.0413661	5.20964
MACE_deltaL	-0.0294828	0.289198		MACE_deltaL	-0.000836064	0.0302076		ts_50_1_NO2-A-9-a_opt	15	0.248212	0.645014	0.282022	8.42944		MACE_deltaL	27	0.10539		ts_221_1_RR-A-13-a_opt	0.373476	0.0487583	0.411922		rxn9100	0.388867	4.37867
MACE_deltaL	0.0285148	0.0872282		MACE_deltaL	0.0046931	0.401124		ts_516_1_S-A-15_opt	31	0.0141006	0.0487393	0.241339	0.227876		MACE_deltaL	23	0.0923009		ts_221_1_RR-A-2-a_opt	0.388726	0.181792	0.0373711		rxn4503	0.0243423	2.14412
MACE_deltaL	0.0470051	0.0277946		MACE_deltaL	0.0511066	0.226162		ts_230_1_RR-A-3-b_opt	30	0.0329034	0.0648857	0.851688	0.253662		MACE_deltaL	17	0.0611864		ts_221_1_S-B-12_opt	0.510936	0.0470834	0.387725		rxn4590	0.0439405	1.61479
MACE_deltaL	-0.0653729	0.0194009		MACE_deltaL	-0.0236629	0.0074796		ts_95_1_NO2-C-8-e_opt	31	0.155047	0.154475	0.353049	1.20001		MACE_deltaL	32	0.120598		ts_223_1_NO2-A-3-b_opt	0.582324	0.0414549	0.23367		rxn7087	0.0174531	1.17895
MACE_deltaL	-0.0449511	0.0495873		MACE_deltaL	0.0218839	0.250617		ts_80_1_R-B-10_opt	20	0.0759363	0.253968	0.252597	2.23443		MACE_deltaL	21	0.0868217		ts_223_1_NO2-A-9-e_opt	0.746221	0.0254349	0.429659		rxn2655	0.0504765	3.11635
MACE_deltaL	-0.0194763	0.0994154		MACE_deltaL	-0.00808771	1.1219		ts_14_1_S-B-5-b_opt	13	0.110703	0.124755	0.432956	0.988314		MACE_deltaL	30	0.113387		ts_223_1_S-A-24_opt	0.259036	0.0660893	0.397129		rxn8446	0.0261418	0.196613
MACE_deltaL	0.0021076	0.0937713		MACE_deltaL	-0.00870725	0.715681		ts_24_1_S-C-2-ab_opt	24	0.0767129	0.0221306	0.26489	1.06236		MACE_deltaL	25	0.0979006		ts_224_1_A-E-5_opt	0.391452	0.0360548	0.221489		rxn6035	0.432967	7.93344
MACE_deltaL	0.0425924	0.164466		MACE_deltaL	0.0439511	1.0938		ts_185_1_NO2-A-5-e_opt	25	0.0475442	0.0627222	0.496365	0.897939		MACE_deltaL	13	0.0533333		ts_224_1_NO2-A-4-d_opt	0.660489	0.0103972	0.863233		rxn4893	0.027063	15.3458
MACE_deltaL	-0.0373027	0.474341		MACE_deltaL	0.0330167	7.13921		ts_86_1_NO2-A-5-b_opt	21	0.0820706	0.117268	0.161362	0.0513583		MACE_deltaL	31	0.118213		ts_225_2_S-A-9_opt	0.717364	0.960462	7.67896		rxn3249	0.0753028	1.24237
MACE_deltaL	-0.00885471	0.0807134		MACE_deltaL	0.0325404	0.141612		ts_208_1_S-A-17_opt	26	0.0514006	0.0391238	0.259953	1.45363		MACE_deltaL	20	0.0841892		ts_226_1_A-E-11_opt	0.513019	0.0903032	3.04631		rxn0163	0.0468178	4.37378
MACE_deltaL	-0.069475	0.114393		MACE_deltaL	0.0522192	0.808438		ts_185_1_NO2-A-3-e_opt	14	0.0993871	0.0301153	0.253051	1.09806		MACE_deltaL	28	0.109259		ts_226_1_NO2-A-6-a_opt	0.433217	0.0613692	0.138409		rxn4895	0.036511	4.47005
MACE_deltaL	0.0223752	0.0954405		MACE_deltaL	0.000840154	0.0567888		ts_196_1_R-A-9_opt	31	0.102361	0.0893277	0.54641	0.749043		MACE_deltaL	22	0.0868		ts_226_1_S-B-3-a_opt	0.817264	0.0808952	2.34886		rxn9871	0.0526743	0.414083
MACE_deltaL	0.0886934	0.289105		MACE_deltaL	0.0272781	0.753945		ts_196_1_R-B-3_opt	16	0.0240157	0.283709	0.290153	1.1266		MACE_deltaL	27	0.109337		ts_227_2_A-E-18_opt	0.440265	0.110737	1.39803		rxn9095	0.094964	1.65554
MACE_deltaL	0.0442695	0.0813918		MACE_deltaL	-0.0124107	0.357432		ts_54_1_RR-B-7-a_opt	15	0.0129753	0.0226335	0.106038	0.36988		MACE_deltaL	24	0.0926389		ts_228_1_NO2-A-8-b_opt	0.702442	0.859221	2.21971		rxn1400	0.050605	6.30944
MACE_deltaL	0.00794581	0.0906109		MACE_deltaL	0.0129667	0.145367		ts_144_1_S-C-2-aa_opt	24	0.0255012	0.0163624	0.0205831	0.264593		MACE_deltaL	15	0.0601754		ts_228_1_NO2-B-2-d_opt	0.256	0.0684279	0.17822		rxn0578	0.0223171	0.624408
MACE_deltaL	-0.0345283	0.0115836		MACE_deltaL	-0.00520572	0.269897		ts_76_1_NO2-A-7-b_opt	23	0.68433	0.78141	1.91385	3.35767		MACE_deltaL	26	0.100563		ts_228_1_NO2-B-8-d_opt	0.7726	0.142135	0.00833083		rxn7360	0.0857947	7.84209
MACE_deltaL	0.0446212	0.136689		MACE_deltaL	0.00387984	0.623954		ts_103_1_A-H-1_opt	14	0.0453627	0.0455307	0.664894	0.0661365		MACE_deltaL	20	0.089878		ts_229_1_A-E-24_opt	0.421634	0.11315	1.13831		rxn7596	0.234608	2.39029
MACE_deltaL	0.0188878	0.394444		MACE_deltaL	0.0238063	0.484855		ts_223_1_NO2-A-3-b_opt	18	0.0499638	0.0414549	0.294965	0.23366		MACE_deltaL	8	0.069		ts_229_1_S-D-14_opt	0.653332	1.09872	4.08176		rxn5124	0.04476	0.660684
MACE_deltaL	0.0370927	0.0993871		MACE_deltaL	-0.0327288	0.253051		ts_2_1_S-D-2_opt	16	0.051378	0.0755258	0.292087	0.242488		MACE_deltaL	11	0.0843478		ts_22_1_A-E-4_opt	0.83846	0.0263036	0.273093		rxn9723	0.0474672	0.728649
MACE_deltaL	0.044024	0.158992		MACE_deltaL	0.0836955	0.149731		ts_130_1_S-D-11_opt	22	0.528308	0.542629	0.817662	1.25169		MACE_deltaL	18	0.0823611		ts_22_1_NO2-A-4-c_opt	0.425147	0.556617	0.223945		rxn7505	0.0564743	3.48311
MACE_deltaL	0.0112709	0.0733854		MACE_deltaL	-0.0402407	0.0288963		ts_259_1_R-B-15-a_opt	21	0.0315982	0.0557574	0.300531	0.325651		MACE_deltaL	25	0.0952941		ts_22_2_A-E-9_opt	0.226499	1.22254	1.13878		rxn5242	0.0704619	4.13562
MACE_deltaL	0.00931327	0.0631274		MACE_deltaL	-0.0485675	0.589995		ts_116_1_S-A-17_opt	25	0.048794	0.063938	0.0790624	0.508766		MACE_deltaL	21	0.0906		ts_230_1_RR-A-3-b_opt	0.175018	0.0648857	0.253673		rxn0936	0.107079	6.00494
MACE_deltaL	-0.00812522	0.0884994		MACE_deltaL	0.0463244	0.401055		ts_79_2_S-C-13_opt	37	0.120858	0.311977	0.131055	1.51836		MACE_deltaL	21	0.0886726		ts_230_1_S-A-13_opt	0.356646	0.0506918	1.15864		rxn0859	0.138391	0.756641
MACE_deltaL	0.0628259	0.0952059		MACE_deltaL	0.0316665	0.486125		ts_5_1_NO2-A-1-e_opt	22	0.0519243	0.0647852	0.209055	0.445915		MACE_deltaL	23	0.0968919		ts_232_1_NO2-B-7-e_opt	0.348813	0.053476	1.4707		rxn3441	0.100924	0.993647
MACE_deltaL	0.0355116	0.0632075		MACE_deltaL	0.0249648	0.664028		ts_72_1_A-E-19_opt	27	0.0339749	0.12059	0.365049	1.03088		MACE_deltaL	41	0.167731		ts_233_1_S-B-5-b_opt	1.0194	0.0593478	0.0795643		rxn0516	0.111142	3.54438
MACE_deltaL	-0.0539715	0.0370279		MACE_deltaL	0.0251338	0.863107		ts_60_1_NO2-A-10-b_opt	14	0.0296947	0.0384026	2.1458	0.551314		MACE_deltaL	18	0.0765789		ts_234_1_E-2-b_opt	0.622626	0.0409036	1.71459		rxn8095	0.192123	0.81981
MACE_deltaL	-0.0206976	0.0950504		MACE_deltaL	-0.000489871	0.0889705		ts_176_2_A-E-9_opt	27	0.100472	1.25373	0.0166593	5.65466		MACE_deltaL	19	0.0859664		ts_234_1_S-B-5-b_opt	0.967546	0.0539022	1.6165		rxn5611	0.0392765	0.519631
MACE_deltaL	-0.00815893	0.0116203		MACE_deltaL	-0.0358902	0.330531		ts_84_1_NO2-A-7-e_opt	28	0.0247352	0.0886897	0.0904156	0.200154		MACE_deltaL	25	0.104362		ts_235_1_A-H-1_opt	0.381173	0.0383977	0.16464		rxn7367	0.0379703	4.40373
MACE_deltaL	0.00660412	0.0371839		MACE_deltaL	0.00303218	0.150481		ts_116_1_NO2-A-7-b_opt	18	0.132754	0.121839	0.00668351	0.342767		MACE_deltaL	22	0.0944444		ts_235_1_RR-A-9-a_opt	0.381774	0.0702587	0.132927		rxn1838	0.0457918	1.24501
MACE_deltaL	-0.0158935	0.209093		MACE_deltaL	-0.0270865	0.728667		ts_359_1_NO2-B-3-e_opt	19	0.0489461	0.0521283	0.564416	0.0919015		MACE_deltaL	22	0.0877907		ts_238_1_NO2-A-3-e_opt	0.682798	0.0819884	0.264652		rxn5546	0.140857	7.7241
MACE_deltaL	0.000595175	0.0544205		MACE_deltaL	0.0390048	0.174669		ts_120_1_S-A-19_opt	22	0.16062	0.176957	0.0562463	0.466224		MACE_deltaL	25	0.101604		ts_238_1_RR-B-6-b_opt	0.321515	0.0494468	0.195617		rxn5109	0.0979358	3.37434
MACE_deltaL	-0.0573606	0.0830398		MACE_deltaL	-0.0058823	0.0766938		ts_5_1_R-B-13_opt	25	0.0353504	0.0470096	0.200348	0.0107583		MACE_deltaL	16	0.0732468		ts_239_1_S-A-8_opt	0.35617	0.028713	0.517984		rxn9214	0.0620382	7.99511
MACE_deltaL	-0.0183839	0.021016		MACE_deltaL	-0.0330199	0.343307		ts_93_2_A-E-20_opt	15	0.0841562	0.254544	0.297355	1.0005		MACE_deltaL	28	0.11967		ts_240_1_NO2-B-3-e_opt	0.715923	0.0494893	0.289485		rxn9557	0.0522861	1.02031
MACE_deltaL	0.0340392	0.0270687		MACE_deltaL	-0.0128554	0.394582		ts_34_1_NO2-A-7-b_opt	24	0.127572	0.297173	0.0522041	0.0570463		MACE_deltaL	22	0.0771329		ts_240_1_S-C-2-ab_opt	0.320392	0.0854387	0.32732		rxn8891	0.0223876	1.39769
MACE_deltaL	0.0314661	0.464725		MACE_deltaL	0.0165173	0.212562		ts_55_1_NO2-A-11-a_opt	26	0.0293897	0.0768532	0.523617	0.562459		MACE_deltaL	12	0.0714384		ts_242_1_NO2-A-11-d_opt	0.406334	0.0269301	0.0243459		rxn2027	0.0442241	1.13072
MACE_deltaL	-0.0061766	0.0687801		MACE_deltaL	-0.022549	0.387181		ts_68_1_A-A-2_opt	23	0.158555	0.0619028	0.199584	0.177023		MACE_deltaL	23	0.0762319		ts_244_1_S-A-14_opt	0.317623	0.0719353	0.767194		rxn1942	0.0500329	0.676207
MACE_deltaL	0.00372806	0.0275213		MACE_deltaL	-0.0328888	0.638954		ts_229_1_S-D-14_opt	22	0.0533393	1.09872	0.145123	4.08158		MACE_deltaL	31	0.127083		ts_245_1_A-I-5_opt	0.064373	0.467244	0.512908		rxn6626	0.0565132	2.12507
MACE_deltaL	-0.0192522	0.0141006		MACE_deltaL	0.00974749	0.241339		ts_83_1_NO2-A-2-a_opt	28	0.0340687	0.100416	0.474022	0.389698		MACE_deltaL	24	0.0895506		ts_245_1_NO2-C-8-e_opt	0.311937	0.0553881	0.0591862		rxn8445	0.0522663	1.60929
MACE_deltaL	-0.010441	0.0701638		MACE_deltaL	0.00979866	0.602842		ts_194_1_RR-A-1_opt	13	0.182804	0.10792	0.377424	0.229181		MACE_deltaL	36	0.156507		ts_247_1_S-A-1_opt	0.559471	0.289275	2.1057		rxn4102	0.00472168	0.0947174
MACE_deltaL	0.087092	0.0264228		MACE_deltaL	-0.0202777	1.12633		ts_368_2_A-E-8_opt	22	0.0220643	0.0479518	0.0902139	0.0699885		MACE_deltaL	12	0.0612632		ts_247_1_S-G-4_opt	0.552713	0.0622174	0.0271556		rxn3298	0.114781	1.72039
MACE_deltaL	0.036263	0.0477872		MACE_deltaL	-0.0188415	0.190601		ts_187_1_NO2-B-3-d_opt	16	0.0882072	0.13101	0.381562	0.690086		MACE_deltaL	32	0.126709		ts_24_1_NO2-A-10-d_opt	0.967282	0.141593	0.330181		rxn6700	0.0829449	1.29969
MACE_deltaL	-0.0165245	0.0332596		MACE_deltaL	0.009282	0.0982194		ts_262_1_R-A-2_opt	20	0.0478736	0.0906321	0.171405	1.16619		MACE_deltaL	23	0.0796939		ts_24_1_S-B-9_opt	0.422315	0.0837943	1.29583		rxn1877	0.105999	15.7783
MACE_deltaL	0.0770839	0.292994		MACE_deltaL	-0.0579234	2.05136		ts_66_1_NO2-A-12-d_opt	14	0.0194009	0.0335142	0.0074796	0.432401		MACE_deltaL	25	0.0899367		ts_24_1_S-C-2-ab_opt	0.353411	0.0221306	1.06241		rxn2664	0.093966	2.50024
MACE_deltaL	-0.0580349	0.0397471		MACE_deltaL	-0.0562986	0.398017		ts_279_1_RR-B-6-b_opt	14	0.0312879	0.374304	0.0553533	0.402651		MACE_deltaL	22	0.0848454		ts_24_2_R-A-10_opt	1.00511	0.0325337	0.0684483		rxn4853	0.123609	5.38695
MACE_deltaL	0.0181309	0.198688		MACE_deltaL	-0.0287378	0.619205		ts_2_1_NO2-B-7-e_opt	31	0.0427581	0.0831544	0.993166	0.0374664		MACE_deltaL	25	0.0982301		ts_250_1_R-A-8_opt	0.372173	0.0930162	1.03925		rxn6281	0.0151937	2.29387
MACE_deltaL	0.0221541	0.018873		MACE_deltaL	-0.00853789	0.351857		ts_223_1_S-A-24_opt	29	0.027506	0.0660893	0.271828	0.397112		MACE_deltaL	18	0.069697		ts_250_1_S-A-11_opt	0.677989	0.075357	0.573283		rxn5305	0.0440752	0.395183
MACE_deltaL	0.0627412	0.0885098		MACE_deltaL	0.0124363	0.713374		ts_187_1_NO2-A-7-a_opt	28	0.0383441	0.0409837	0.253069	0.467294		MACE_deltaL	13	0.0637288		ts_251_2_R-A-6_opt	0.527655	0.173267	0.950084		rxn0075	0.0730331	2.89249
MACE_deltaL	-0.029033	0.0420981		MACE_deltaL	0.0590142	0.318074		ts_34_1_E-2-a_opt	12	0.0184582	0.0160726	0.0345649	0.0729235		MACE_deltaL	18	0.0831765		ts_252_1_R-B-3_opt	0.175818	0.0278004	0.107797		rxn6675	0.0306068	2.48538
MACE_deltaL	0.00878001	0.0656394		MACE_deltaL	0.0343064	0.0568744		ts_10_1_A-E-22_opt	22	0.0447101	0.182946	0.448354	0.946338		MACE_deltaL	14	0.0596078		ts_253_2_E-2-a_opt	0.561039	0.0933658	0.831495		rxn9957	0.111598	4.11989
MACE_deltaL	-0.0387503	0.0571758		MACE_deltaL	-0.00639754	0.427304		ts_10_1_NO2-A-5-d_opt	23	0.0418631	0.0588472	0.649763	0.54535		MACE_deltaL	22	0.0937179		ts_254_2_R-A-6_opt	0.337018	0.195805	0.974732		rxn8994	0.0836324	0.0356104
MACE_deltaL	-0.0669784	0.020806		MACE_deltaL	-0.000760648	0.126492		ts_132_1_E-2-a_opt	12	0.246374	0.32094	0.214784	0.071452		MACE_deltaL	17	0.0682192		ts_255_1_R-B-2_opt	0.578714	0.0116634	0.549526		rxn2092	0.111358	2.60424
MACE_deltaL	-0.0151036	0.0593636		MACE_deltaL	-0.0401012	0.63081		ts_160_2_A-E-8_opt	18	0.0270743	0.230311	0.121511	0.64651		MACE_deltaL	25	0.104926		ts_255_1_S-B-8_opt	0.700384	0.0670363	1.18547		rxn6010	0.0125203	2.69621
MACE_deltaL	-0.0141488	0.68433		MACE_deltaL	-0.000740525	1.91385		ts_212_1_RR-A-12_opt	43	0.0545705	0.0687561	0.00357938	0.333464		MACE_deltaL	12	0.0557377		ts_257_1_R-B-11_opt	0.291914	0.0543101	0.426387		rxn3731	0.0456467	1.34725
MACE_deltaL	-0.000711518	0.055005		MACE_deltaL	-0.0115463	0.0285892		ts_135_1_NO2-B-11-b_opt	27	0.0908474	0.130885	0.014647	0.164643		MACE_deltaL	29	0.120566		ts_257_1_S-C-2-aa_opt	0.414916	0.074772	0.123028		rxn4823	0.00452545	3.42268
MACE_deltaL	0.0154314	0.669857		MACE_deltaL	0.0129087	1.06033		ts_39_1_NO2-B-3-e_opt	20	0.165669	0.101932	0.155235	0.146264		MACE_deltaL	26	0.119197		ts_259_1_R-B-15-a_opt	0.275128	0.0557574	0.325665		rxn0140	0.0942791	0.0108546
MACE_deltaL	0.0733738	0.062901		MACE_deltaL	-0.0330892	0.520583		ts_1_1_NO2-A-11-b_opt	15	0.00088461	0.00297764	0.062012	0.0341037		MACE_deltaL	23	0.1		ts_259_1_RR-A-12_opt	0.183136	0.117088	0.160827		rxn9013	0.35367	0.241695
MACE_deltaL	0.00874245	0.0528962		MACE_deltaL	0.0207739	0.361542		ts_240_1_NO2-B-3-e_opt	18	0.0309217	0.0494893	0.830177	0.289472		MACE_deltaL	29	0.11495		ts_259_1_RR-A-2-a_opt	0.416293	0.501309	7.10848		rxn5823	0.0501217	0.664705
MACE_deltaL	-0.0981272	0.0150572		MACE_deltaL	0.0613096	0.424579		ts_1_1_S-D-14_opt	27	0.0672921	0.043058	0.170789	0.0529484		MACE_deltaL	15	0.0781068		ts_25_1_NO2-A-1-d_opt	0.516842	0.0455906	0.200488		rxn5696	0.0669657	0.252423
MACE_deltaL	-0.0270339	0.0469304		MACE_deltaL	-0.00435041	0.197102		ts_350_1_S-A-13_opt	30	0.0885098	0.0467838	0.713374	0.347305		MACE_deltaL	29	0.115937		ts_25_1_NO2-A-7-d_opt	0.598537	0.256429	0.0759747		rxn5610	0.198111	12.9388
MACE_deltaL	0.0408225	0.0243689		MACE_deltaL	0.0160685	0.809666		ts_200_2_NO2-B-3-d_opt	18	0.0259323	0.06345	0.125137	0.0868405		MACE_deltaL	27	0.1052		ts_260_2_R-A-5_opt	0.339182	0.38355	0.551869		rxn6265	0.234494	5.51191
MACE_deltaL	-0.0369514	0.0269137		MACE_deltaL	0.0276058	0.0526997		ts_2_3_A-I-2_opt	30	0.294116	0.343683	0.64715	0.591743		MACE_deltaL	28	0.114787		ts_261_1_NO2-B-8-e_opt	0.207184	0.0433905	1.486		rxn2684	0.0574986	0.456433
MACE_deltaL	-0.0753869	0.0820706		MACE_deltaL	-0.0160488	0.161362		ts_391_2_A-E-6_opt	26	0.146521	1.11066	0.924064	2.76704		MACE_deltaL	29	0.113407		ts_261_1_RR-B-6-a_opt	0.659055	0.0345546	0.0726889		rxn3184	0.0748483	4.17365
MACE_deltaL	-0.0523555	0.0598558		MACE_deltaL	0.0089637	0.570713		ts_77_2_A-E-14_opt	18	0.0335684	0.0342381	0.111931	0.238552		MACE_deltaL	18	0.0693846		ts_262_1_R-A-2_opt	0.449457	0.0906321	1.16624		rxn7111	0.131321	4.95859
MACE_deltaL	0.00597393	0.0220196		MACE_deltaL	0.000503696	0.0986837		ts_11_1_A-I-5_opt	41	0.128095	0.0986382	0.219513	0.552123		MACE_deltaL	10	0.0740476		ts_262_1_RR-A-2-a_opt	0.475834	0.491159	6.60796		rxn0464	0.0781319	5.50741
MACE_deltaL	-0.0524533	0.0920419		MACE_deltaL	0.00390704	0.842368		ts_131_1_S-G-6_opt	25	0.132954	0.783667	0.268175	2.12229		MACE_deltaL	31	0.135023		ts_262_1_S-B-3-a_opt	0.547056	0.112858	0.545097		rxn4093	0.0404704	1.84519
MACE_deltaL	-0.0167988	0.0708322		MACE_deltaL	-0.0309204	0.337758		ts_204_1_S-D-11_opt	17	0.150823	0.104673	1.97309	0.34834		MACE_deltaL	22	0.089562		ts_265_1_NO2-A-11-d_opt	0.29087	0.185988	0.110313		rxn7866	0.0338754	3.39359
MACE_deltaL	0.0321323	0.0512699		MACE_deltaL	0.000980407	0.0506239		ts_136_1_R-A-1_opt	10	0.0286294	0.020898	0.417651	0.91791		MACE_deltaL	10	0.0535897		ts_266_1_A-E-16_opt	0.469539	0.145203	2.18517		rxn9249	0.104694	12.8356
MACE_deltaL	-0.00855422	0.0315982		MACE_deltaL	0.0199199	0.300531		ts_295_1_A-E-16_opt	22	0.0448406	0.37999	0.382898	0.242757		MACE_deltaL	11	0.0593333		ts_266_1_NO2-B-12-d_opt	0.328071	0.0264739	0.00210411		rxn9529	0.107957	3.31629
MACE_deltaL	0.0319627	0.0473117		MACE_deltaL	0.0580457	0.0104304		ts_297_2_R-B-2_opt	20	0.0317225	0.0419953	0.816018	0.67197		MACE_deltaL	20	0.0773016		ts_266_2_S-A-6_opt	0.385601	0.0938836	1.12469		rxn1879	0.00407249	1.21753
MACE_deltaL	0.0642093	0.0885394		MACE_deltaL	0.0383708	0.000379843		ts_261_1_RR-B-6-a_opt	14	0.0277946	0.0345546	0.226162	0.0726858		MACE_deltaL	21	0.087093		ts_267_1_S-A-3_opt	0.464883	0.410059	0.8442		rxn3491	0.0243905	7.58037
MACE_deltaL	-0.0186817	0.362049		MACE_deltaL	0.0861273	1.67742		ts_221_1_NO2-A-11-d_opt	30	0.0591676	0.245246	0.118539	0.173313		MACE_deltaL	24	0.100806		ts_267_1_S-A-8_opt	0.36752	0.131498	0.495462		rxn8335	0.0587789	2.18005
MACE_deltaL	-0.0217132	0.0746492		MACE_deltaL	-0.0306939	0.281908		ts_349_2_S-A-9_opt	28	0.098042	0.0489738	0.121933	0.547863		MACE_deltaL	21	0.0950413		ts_268_1_R-A-4_opt	0.378522	0.0904228	0.135599		rxn6664	0.172705	1.50176
MACE_deltaL	-0.064334	0.194094		MACE_deltaL	0.0348928	0.737797		ts_198_1_RR-A-3-a_opt	26	0.0509725	0.409336	0.433417	6.97674		MACE_deltaL	15	0.0660811		ts_269_1_RR-A-6_opt	0.332085	0.0812714	0.142295		rxn9015	0.0352744	3.39205
MACE_deltaL	0.0257519	0.054757		MACE_deltaL	0.00733368	0.309281		ts_71_1_NO2-A-5-a_opt	23	0.0232189	0.0830267	0.2826	0.136536		MACE_deltaL	20	0.0956383		ts_26_2_A-E-9_opt	0.403822	0.174836	0.473538		rxn7459	0.590608	1.23251
MACE_deltaL	0.0150579	0.0953455		MACE_deltaL	0.0875921	0.286814		ts_13_1_R-B-15-a_opt	17	0.0544205	0.159818	0.174669	0.0532258		MACE_deltaL	23	0.085678		ts_270_1_NO2-B-8-d_opt	0.494439	0.0383122	0.924605		rxn9144	0.0239396	0.744384
MACE_deltaL	0.0394255	0.094371		MACE_deltaL	-0.0323319	0.199778		ts_311_1_NO2-B-2-d_opt	30	0.10966	0.461398	1.25769	0.468692		MACE_deltaL	19	0.0681818		ts_270_1_S-A-16_opt	0.361748	0.169187	0.447875		rxn3348	0.0430473	0.463538
MACE_deltaL	-0.0772785	0.0227545		MACE_deltaL	-0.0335889	0.238489		ts_87_2_S-C-10_opt	34	0.0682303	0.857501	0.482504	9.31822		MACE_deltaL	15	0.0637097		ts_271_1_NO2-A-8-e_opt	0.508106	0.0898269	1.29892		rxn7400	0.0401203	2.81871
MACE_deltaL	0.00497641	0.435258		MACE_deltaL	-0.0239757	8.98568		ts_127_1_A-F-2_opt	22	0.067637	0.121976	0.266507	0.123019		MACE_deltaL	28	0.119574		ts_272_3_R-B-10_opt	0.610462	0.101298	1.71283		rxn8307	0.0373505	0.876899
MACE_deltaL	-0.00936626	0.0360193		MACE_deltaL	-0.0849558	0.172748		ts_216_1_NO2-A-3-e_opt	16	0.0370279	0.0617473	0.863107	0.160684		MACE_deltaL	17	0.0661667		ts_273_1_R-B-10_opt	0.304333	0.0635243	0.911427		rxn5737	0.164658	4.0205
MACE_deltaL	-0.0213815	0.030833		MACE_deltaL	-0.0210302	0.218452		ts_129_1_A-E-20_opt	13	0.0144496	0.025126	0.15455	0.164968		MACE_deltaL	19	0.0653061		ts_274_1_RR-B-4-b_opt	0.472411	0.0720216	0.220384		rxn5226	0.0746913	1.77046
MACE_deltaL	-0.0444244	0.0386497		MACE_deltaL	-0.0303653	0.385319		ts_124_1_NO2-B-2-e_opt	32	0.0366845	0.0656057	0.211716	0.133286		MACE_deltaL	12	0.0728205		ts_275_1_NO2-A-8-e_opt	0.367478	0.0409767	0.46076		rxn6558	0.0185126	0.610964
MACE_deltaL	-0.00866634	0.269262		MACE_deltaL	0.00601575	3.24858		ts_432_1_RR-B-1-b_opt	21	0.086085	0.6395	0.0822617	0.516789		MACE_deltaL	41	0.151111		ts_275_1_NO2-A-9-b_opt	1.07422	0.0960807	0.526306		rxn4119	0.150694	9.81756
MACE_deltaL	0.0234436	0.528308		MACE_deltaL	0.0136702	0.817662		ts_266_1_NO2-B-12-d_opt	19	0.0220196	0.0264739	0.0986837	0.00210402		MACE_deltaL	24	0.0898		ts_275_1_S-D-2_opt	0.558922	0.0617086	0.120379		rxn5181	0.109121	0.08635
MACE_deltaL	-0.0376534	0.0757426		MACE_deltaL	0.0750468	0.617232		ts_393_1_A-E-8_opt	22	0.0741579	0.144766	0.211009	0.720609		MACE_deltaL	13	0.0677778		ts_276_1_R-A-8_opt	0.363763	0.200666	0.404633		rxn7049	0.133611	0.4997
MACE_deltaL	0.0314768	0.0335684		MACE_deltaL	0.038017	0.111931		ts_289_1_NO2-A-11-a_opt	26	0.102121	0.277886	1.08854	0.323929		MACE_deltaL	23	0.0908974		ts_277_1_S-B-5-a_opt	0.779616	0.681662	1.41579		rxn5671	0.00965739	5.79398
MACE_deltaL	0.120769	0.0753332		MACE_deltaL	-0.0230761	0.0548001		ts_40_1_NO2-A-3-e_opt	18	0.0644947	0.0182784	0.274819	0.108259		MACE_deltaL	19	0.0661468		ts_278_1_RR-A-10_opt	0.406713	0.044133	0.431193		rxn2225	0.302238	4.5111
MACE_deltaL	0.0438033	0.098042		MACE_deltaL	-0.0359366	0.121933		ts_232_1_NO2-B-7-e_opt	33	0.180401	0.053476	1.26331	1.47064		MACE_deltaL	30	0.102752		ts_279_1_RR-B-6-b_opt	0.311916	0.374304	0.402668		rxn5067	0.0879763	5.65682
MACE_deltaL	0.0158168	0.0526733		MACE_deltaL	0.0196768	0.711022		ts_109_1_NO2-A-11-e_opt	23	0.149593	0.379763	0.0412037	0.207639		MACE_deltaL	24	0.093913		ts_27_1_NO2-A-11-e_opt	0.542681	0.177904	0.0598568		rxn2158	0.102483	5.1138
MACE_deltaL	0.038017	0.160537		MACE_deltaL	-0.0528093	0.199993		ts_288_1_RR-A-13-b_opt	31	0.0258462	0.0395242	0.269336	0.223848		MACE_deltaL	14	0.0634091		ts_280_1_A-H-1_opt	0.586684	0.11687	1.46966		rxn0061	0.00246504	0.082787
MACE_deltaL	0.0443512	0.111781		MACE_deltaL	0.0732584	0.462649		ts_154_1_NO2-C-8-e_opt	29	0.0669485	0.0679986	0.0115092	0.818963		MACE_deltaL	22	0.0647059		ts_283_1_RR-A-2-b_opt	0.285457	0.221506	0.59274		rxn6835	0.0678146	1.07014
MACE_deltaL	0.0288155	0.0454145		MACE_deltaL	0.0471776	0.803706		ts_169_1_RR-A-12_opt	41	0.0986587	0.130908	0.495739	1.15194		MACE_deltaL	21	0.0977567		ts_284_2_A-E-24_opt	0.599395	0.0673066	2.15341		rxn8426	0.0433131	1.99595
MACE_deltaL	0.0386785	0.00088461		MACE_deltaL	-0.018767	0.062012		ts_305_1_E-1_opt	13	0.164466	0.218953	1.0938	0.830918		MACE_deltaL	18	0.0739394		ts_284_2_A-E-2_opt	0.589657	0.0500894	0.749035		rxn0481	0.0485395	0.290261
MACE_deltaL	-0.0274797	0.388408		MACE_deltaL	-0.0685254	0.432298		ts_155_2_S-A-6_opt	21	0.0174871	0.0238238	0.0321978	0.151891		MACE_deltaL	15	0.0697826		ts_284_4_R-A-7_opt	0.498911	0.0882832	2.21428		rxn1457	0.583565	2.50131
MACE_deltaL	-0.0220625	0.0784505		MACE_deltaL	0.0541549	0.0668759		ts_6_1_NO2-B-7-e_opt	29	0.51529	0.892604	0.104743	0.0136408		MACE_deltaL	16	0.0822222		ts_286_1_NO2-A-11-a_opt	0.431248	0.904537	4.39293		rxn5531	0.0460012	2.22312
MACE_deltaL	0.0151206	0.048794		MACE_deltaL	-0.00458159	0.0790624		ts_4_1_RR-B-2-b_opt	25	0.111487	0.10901	0.177274	0.433343		MACE_deltaL	20	0.0771681		ts_288_1_E-2-b_opt	0.60756	0.0146099	0.0944209		rxn0906	0.0698886	7.58507
MACE_deltaL	-0.0608275	0.0539345		MACE_deltaL	0.0495127	0.23152		ts_122_1_NO2-B-7-e_opt	31	0.148196	0.12392	1.13598	0.833555		MACE_deltaL	29	0.118774		ts_288_1_NO2-A-3-b_opt	1.14856	0.0203459	0.58196		rxn4060	0.00848264	0.133736
MACE_deltaL	0.0509266	0.189223		MACE_deltaL	-0.0637771	0.267492		ts_5_1_E-2-a_opt	13	0.0125458	0.0138489	0.0620167	0.0644838		MACE_deltaL	18	0.0780822		ts_288_1_R-A-2_opt	0.46993	0.139793	2.6779		rxn4195	0.0261539	5.75978
MACE_deltaL	0.00952692	0.187312		MACE_deltaL	-0.023975	0.118919		ts_218_1_RR-B-1-b_opt	16	0.0368001	0.0980086	0.396664	0.230098		MACE_deltaL	41	0.164231		ts_288_1_RR-A-13-b_opt	0.172824	0.0395242	0.223857		rxn1671	0.0208236	0.0247219
MACE_deltaL	0.0327052	0.0209359		MACE_deltaL	0.000209748	0.404302		ts_106_1_NO2-A-6-b_opt	16	1.22103	0.232711	4.22245	0.882861		MACE_deltaL	41	0.176116		ts_288_1_S-G-6_opt	0.424805	0.0266399	0.375729		rxn6019	0.0431722	7.90962
MACE_deltaL	0.0156773	1.82314		MACE_deltaL	0.00187922	0.151818		ts_197_1_R-B-15-a_opt	22	0.0518864	0.0767907	0.360561	0.176816		MACE_deltaL	15	0.0864474		ts_289_1_NO2-A-11-a_opt	0.424489	0.277886	0.323943		rxn2233	0.0284438	4.05897
MACE_deltaL	-0.0575729	0.0615574		MACE_deltaL	-0.0180026	0.269023		ts_24_1_S-B-9_opt	23	0.096882	0.0837943	0.755844	1.29577		MACE_deltaL	19	0.0834783		ts_289_1_NO2-B-11-d_opt	0.696286	0.504751	1.43602		rxn9036	0.0527079	0.53684
MACE_deltaL	0.0294809	0.0799954		MACE_deltaL	0.024914	0.599027		ts_311_1_S-A-18_opt	21	0.0223911	0.0688795	0.473102	1.238		MACE_deltaL	24	0.0976364		ts_28_1_A-E-10_opt	0.472083	0.0323051	0.590119		rxn4976	0.120488	2.54957
MACE_deltaL	0.0276056	0.0592624		MACE_deltaL	-0.0427048	0.333535		ts_395_1_NO2-A-11-d_opt	22	0.771531	0.775117	1.16929	1.50091		MACE_deltaL	28	0.0977011		ts_28_1_NO2-B-8-d_opt	0.33463	0.653157	0.398176		rxn0224	0.255256	2.44602
MACE_deltaL	-0.0304076	0.02518		MACE_deltaL	-0.00569518	0.0365974		ts_121_2_A-E-8_opt	23	0.0284898	0.0305007	0.417963	0.78518		MACE_deltaL	19	0.0544776		ts_28_1_RR-A-18_opt	0.351154	0.106337	0.554204		rxn2744	0.0383852	1.36948
MACE_deltaL	-0.0193261	0.0297648		MACE_deltaL	0.00481183	0.0100365		ts_247_1_S-A-1_opt	22	0.175236	0.289275	2.53858	2.10561		MACE_deltaL	15	0.0741667		ts_28_1_S-A-15_opt	0.39527	0.248026	0.58972		rxn0338	0.0168011	3.19536
MACE_deltaL	-0.0297494	0.167637		MACE_deltaL	0.0205776	0.0663648		ts_74_1_NO2-A-2-d_opt	31	0.890468	1.63279	1.45139	0.335169		MACE_deltaL	13	0.0611538		ts_28_2_A-F-1_opt	0.583669	0.0917585	0.303851		rxn3996	0.0303553	5.25246
MACE_deltaL	0.00194965	0.401677		MACE_deltaL	0.0284646	0.198387		ts_109_2_RR-B-7-a_opt	17	0.0145034	0.0441546	0.538083	0.473629		MACE_deltaL	23	0.0774737		ts_290_1_NO2-A-11-d_opt	0.173323	0.0837611	0.245412		rxn4059	0.0322164	2.75308
MACE_deltaL	0.0397062	0.0384546		MACE_deltaL	-0.0449857	0.124349		ts_115_1_S-G-6_opt	26	0.0317788	0.112641	0.0302758	0.323457		MACE_deltaL	27	0.0949495		ts_290_1_R-B-14_opt	0.303154	0.0674177	0.633204		rxn5232	0.167959	3.79743
MACE_deltaL	-0.014522	0.0627563		MACE_deltaL	-0.0613646	0.0250245		ts_54_1_R-A-5_opt	21	0.0746492	0.183753	0.281908	0.326284		MACE_deltaL	29	0.104416		ts_290_1_S-G-6_opt	0.315108	0.0955628	0.391328		rxn2291	0.0428373	3.41468
MACE_deltaL	0.0414317	0.0353504		MACE_deltaL	0.0511071	0.200348		ts_771_2_R-A-7_opt	23	0.0348294	0.0544746	0.10659	0.353098		MACE_deltaL	27	0.103984		ts_291_1_S-A-18_opt	0.517986	0.0407023	0.56483		rxn0123	0.049789	1.52581
MACE_deltaL	-0.0461944	0.992916		MACE_deltaL	0.0132926	4.35957		ts_200_1_NO2-C-8-e_opt	32	0.119934	0.0510527	0.20613	0.539735		MACE_deltaL	25	0.10505		ts_291_2_A-E-2_opt	0.483477	0.806788	0.83321		rxn0246	0.112701	2.12011
MACE_deltaL	0.0392816	0.0595869		MACE_deltaL	-0.0299395	5.28923		ts_40_1_NO2-A-4-a_opt	28	0.621206	0.675278	0.114606	1.0395		MACE_deltaL	15	0.0740541		ts_292_1_RR-A-13-c_opt	0.359098	0.177281	1.01694		rxn2801	0.0602426	8.81604
MACE_deltaL	0.0147721	0.049248		MACE_deltaL	0.0620461	0.433997		ts_432_1_RR-A-8-c_opt	14	0.0405719	0.0358945	0.317197	0.182754		MACE_deltaL	17	0.0667647		ts_295_1_A-E-16_opt	0.291615	0.37999	0.242767		rxn6051	0.121884	4.71507
MACE_deltaL	-0.046601	0.0427581		MACE_deltaL	0.00462699	0.993166		ts_156_1_A-E-19_opt	27	0.0473088	0.0367634	0.124782	1.08121		MACE_deltaL	32	0.133208		ts_296_1_NO2-B-12-d_opt	0.570909	0.0389466	0.101244		rxn2162	0.0446597	7.92116
MACE_deltaL	-0.0346583	0.0738476		MACE_deltaL	0.0471719	0.517056		ts_308_1_S-A-17_opt	24	0.0414008	0.396405	0.511943	0.848709		MACE_deltaL	20	0.075375		ts_296_2_R-A-6_opt	0.411847	0.266257	0.0672867		rxn6177	0.0297759	0.802056
MACE_deltaL	0.00318083	0.0155363		MACE_deltaL	0.00270074	0.844613		ts_400_2_A-E-8_opt	20	0.049194	0.0628865	0.0783624	1.17321		MACE_deltaL	10	0.0669841		ts_297_1_NO2-A-5-a_opt	0.439203	0.0301806	0.227162		rxn7896	0.0905749	2.31389
MACE_deltaL	0.114231	0.0486317		MACE_deltaL	0.0824299	0.345384		ts_107_1_A-E-15_opt	10	0.0594118	0.0424648	0.390343	0.584588		MACE_deltaL	21	0.0823529		ts_297_1_S-C-2-aa_opt	0.331047	0.0323907	0.316966		rxn8118	0.0339096	2.02758
MACE_deltaL	-0.0766171	0.118907		MACE_deltaL	0.0702136	1.27007		ts_154_1_RR-A-13-b_opt	27	0.0443672	0.0324982	0.0924576	0.273761		MACE_deltaL	27	0.0911364		ts_297_2_R-B-2_opt	0.193617	0.0419953	0.671999		rxn0336	0.0314219	3.84748
MACE_deltaL	0.0384165	0.0886589		MACE_deltaL	-0.00995857	0.37558		ts_83_1_S-B-4-a_opt	23	0.496698	0.0307568	3.6966	0.486796		MACE_deltaL	25	0.0976923		ts_29_1_S-A-17_opt	0.394843	0.244136	0.650453		rxn0164	0.159485	4.59209
MACE_deltaL	-0.019556	0.0352471		MACE_deltaL	0.0388628	0.42412		ts_142_1_NO2-A-1-b_opt	15	0.0311279	0.0323613	0.654971	0.0156364		MACE_deltaL	19	0.0788776		ts_29_2_R-A-10_opt	0.749171	0.0522178	0.0823146		rxn3398	0.23381	6.04483
MACE_deltaL	-0.0344309	0.097719		MACE_deltaL	0.025815	1.15871		ts_13_1_S-B-4-a_opt	18	0.0175593	0.0356298	0.563394	1.22619		MACE_deltaL	24	0.0943333		ts_2_1_NO2-B-7-e_opt	0.294767	0.0831544	0.0374681		rxn3161	0.0269166	0.0899806
MACE_deltaL	0.0213119	0.0472044		MACE_deltaL	0.0547453	0.222572		ts_167_1_S-B-12_opt	24	0.0771475	0.089393	1.80891	1.90394		MACE_deltaL	32	0.128796		ts_2_1_RR-A-9-a_opt	0.261946	0.0424724	0.358913		rxn8829	0.0290196	5.3934
MACE_deltaL	0.0498825	0.067535		MACE_deltaL	-0.0385969	0.120711		ts_371_1_S-A-17_opt	24	0.0397471	0.073202	0.398017	0.172253		MACE_deltaL	17	0.0801587		ts_2_1_S-D-2_opt	0.562502	0.0755258	0.242499		rxn7870	0.0422322	1.17097
MACE_deltaL	-0.0683242	0.0604855		MACE_deltaL	0.0274421	0.0447669		ts_17_1_A-A-1_opt	13	0.0143942	0.0277252	0.137158	0.122309		MACE_deltaL	22	0.0953636		ts_2_2_S-C-13_opt	0.184718	0.463308	1.08392		rxn0896	0.0598675	2.73059
MACE_deltaL	-0.00396475	0.0407742		MACE_deltaL	0.042337	0.39051		ts_79_1_S-G-1_opt	20	0.0404308	0.120018	0.518173	0.156303		MACE_deltaL	25	0.0919355		ts_2_3_A-I-2_opt	0.246355	0.343683	0.591768		rxn9369	0.375137	0.0991883
MACE_deltaL	-0.0363679	0.0305836		MACE_deltaL	-0.0703496	1.22353		ts_89_1_S-A-1_opt	26	0.194322	0.433544	0.694913	2.0553		MACE_deltaL	16	0.0789157		ts_300_1_S-A-18_opt	0.587041	0.98411	4.69687		rxn3508	0.0549406	0.132174
MACE_deltaL	-0.042842	0.0174871		MACE_deltaL	-0.0473303	0.0321978		ts_176_1_S-F-2_opt	16	0.0332975	0.0423732	0.300908	0.707473		MACE_deltaL	17	0.0861538		ts_301_1_S-C-2-ab_opt	0.519218	0.0649491	0.351209		rxn3096	0.0503951	1.83477
MACE_deltaL	-0.0551851	0.0147671		MACE_deltaL	-0.0815693	0.0349169		ts_166_1_RR-A-9-a_opt	31	0.0415996	0.285782	0.0187977	0.478784		MACE_deltaL	24	0.102232		ts_304_1_A-H-1_opt	0.827541	0.138254	0.196889		rxn7673	0.085389	0.491819
MACE_deltaL	-0.00433655	0.496698		MACE_deltaL	-0.0107763	3.6966		ts_52_1_NO2-A-11-c_opt	21	0.171479	0.128451	0.860617	1.66742		MACE_deltaL	18	0.084625		ts_305_1_E-1_opt	0.744637	0.218953	0.830954		rxn8492	0.03067	4.37844
MACE_deltaL	-0.0615123	0.162666		MACE_deltaL	0.0287017	0.273253		ts_346_2_A-E-8_opt	21	0.0332596	0.05279	0.0982194	0.535536		MACE_deltaL	18	0.06875		ts_305_1_RR-A-10_opt	0.289989	0.0852818	1.13389		rxn1737	0.0378386	1.14514
MACE_deltaL	-0.00900707	0.0712877		MACE_deltaL	0.0600943	0.323349		ts_87_2_R-A-10_opt	14	0.0571758	0.0402665	0.427304	0.419681		MACE_deltaL	10	0.0420833		ts_305_1_RR-A-9-a_opt	0.277463	0.226545	0.828051		rxn4146	0.0411217	1.92093
MACE_deltaL	0.0202824	0.216823		MACE_deltaL	0.00296379	0.0282195		ts_193_1_A-E-1_opt	13	0.0283286	0.0723413	0.113128	0.107777		MACE_deltaL	36	0.151765		ts_305_1_S-A-15_opt	0.36132	0.094145	0.688597		rxn1192	0.0532262	1.58797
MACE_deltaL	-0.132479	0.277646		MACE_deltaL	0.0651446	0.11059		ts_36_4_S-C-13_opt	36	0.0884994	0.264418	0.401055	1.16164		MACE_deltaL	20	0.0906757		ts_305_1_S-A-21_opt	0.872066	0.0189665	0.0853832		rxn7639	0.30691	5.98371
MACE_deltaL	-0.051033	0.0545294		MACE_deltaL	-0.0552041	0.0325993		ts_138_1_RR-B-2-b_opt	21	0.0513474	0.1407	0.565396	0.0258714		MACE_deltaL	22	0.0821649		ts_306_1_NO2-B-12-d_opt	0.389045	0.0517539	0.270816		rxn7647	0.159972	6.82425
MACE_deltaL	-0.00542525	0.0329294		MACE_deltaL	-0.0681353	0.185571		ts_448_1_NO2-A-11-a_opt	28	0.097719	0.0484901	1.15871	0.0855589		MACE_deltaL	21	0.0822667		ts_306_1_R-B-11_opt	0.465941	0.119483	0.0311674		rxn2551	0.109797	3.81473
MACE_deltaL	0.0311132	0.0261783		MACE_deltaL	-0.00222191	0.668344		ts_288_1_R-A-2_opt	20	0.0553892	0.139793	0.0991216	2.67778		MACE_deltaL	28	0.107612		ts_306_1_S-C-2-aa_opt	0.536006	0.0640686	0.0414666		rxn2552	0.0146093	6.07308
MACE_deltaL	0.0152937	0.0181968		MACE_deltaL	0.0153626	1.15548		ts_75_1_A-E-16_opt	16	0.0208544	0.0580551	0.681303	0.344132		MACE_deltaL	18	0.0802041		ts_306_2_E-2-a_opt	0.566382	0.0636527	0.348316		rxn4745	0.298107	8.5023
MACE_deltaL	0.0263249	0.0497977		MACE_deltaL	-0.00130779	0.0470302		ts_532_1_S-A-17_opt	21	0.097302	0.090871	0.420039	0.0840771		MACE_deltaL	22	0.0892827		ts_308_1_RR-A-1_opt	0.671683	0.118958	0.809317		rxn6431	0.149588	4.98722
MACE_deltaL	-0.0219413	0.189202		MACE_deltaL	-0.0826977	0.0370683		ts_40_1_E-2-a_opt	13	0.0742806	0.202006	0.0972698	0.179177		MACE_deltaL	12	0.0656667		ts_308_1_S-A-17_opt	0.317321	0.396405	0.848746		rxn0659	0.112741	3.185
MACE_deltaL	-0.0902418	0.182804		MACE_deltaL	-0.0035648	0.377424		ts_17_1_S-A-16_opt	24	0.0394621	0.0276022	0.0774427	0.723184		MACE_deltaL	31	0.115482		ts_30_1_S-A-10_opt	0.344923	0.0648813	0.0117462		rxn6524	0.0254793	2.01581
MACE_deltaL	-0.00328639	0.16062		MACE_deltaL	-0.0521788	0.0562463		ts_444_1_S-A-15_opt	29	0.261093	0.449904	0.249739	0.135507		MACE_deltaL	22	0.0775214		ts_30_1_S-A-19_opt	0.623818	0.0537105	0.137841		rxn2766	0.106517	0.00129732
MACE_deltaL	0.0250664	0.0568082		MACE_deltaL	0.0267869	0.874935		ts_346_2_R-A-5_opt	21	0.033271	0.0511003	0.427603	0.695552		MACE_deltaL	19	0.0784444		ts_311_1_NO2-B-2-d_opt	0.465591	0.461398	0.468712		rxn7734	0.0419948	1.17247
MACE_deltaL	0.0533655	0.0459368		MACE_deltaL	0.0146639	0.075424		ts_156_1_NO2-A-5-a_opt	25	0.0799954	0.13811	0.599027	0.219347		MACE_deltaL	29	0.111438		ts_311_1_S-A-18_opt	0.525313	0.0688795	1.23805		rxn9142	0.0559633	4.0448
MACE_deltaL	0.0381488	0.0265854		MACE_deltaL	-0.0375952	0.0575115		ts_273_1_R-B-10_opt	22	0.0375323	0.0635243	0.269272	0.911388		MACE_deltaL	24	0.0895		ts_311_1_S-A-19_opt	0.408843	0.271851	0.308528		rxn0734	0.0300102	2.11593
MACE_deltaL	-0.0688049	0.246374		MACE_deltaL	-0.0205547	0.214784		ts_28_1_A-E-10_opt	21	0.0240043	0.0323051	0.0606656	0.590093		MACE_deltaL	30	0.105341		ts_312_1_RR-A-2-b_opt	0.338053	0.188823	0.256991		rxn5129	0.0779612	4.11519
MACE_deltaL	-0.0211875	0.0225878		MACE_deltaL	-0.0423685	0.177716		ts_251_2_R-A-6_opt	24	0.0426891	0.173267	0.49388	0.950043		MACE_deltaL	19	0.0841135		ts_313_1_RR-B-7-a_opt	0.568284	0.0247029	0.0868535		rxn1525	0.0353676	0.306631
MACE_deltaL	-0.0128558	0.211907		MACE_deltaL	-0.00250716	3.13785		ts_332_1_R-A-5_opt	24	0.100614	0.153127	0.179742	0.100099		MACE_deltaL	11	0.0614286		ts_314_1_R-A-4_opt	0.320253	0.0156041	1.28917		rxn2273	0.0398761	0.500309
MACE_deltaL	-0.0223965	0.890468		MACE_deltaL	0.0382057	1.45139		ts_40_1_S-F-2_opt	17	0.029771	0.0583931	0.413967	1.21613		MACE_deltaL	41	0.17958		ts_316_1_NO2-A-9-b_opt	0.816931	0.210411	0.45297		rxn2960	0.0631031	3.01456
MACE_deltaL	0.0373392	0.0479149		MACE_deltaL	-0.039429	0.15092		ts_519_1_R-A-7_opt	18	0.0386497	0.0525575	0.385319	0.52		MACE_deltaL	25	0.0988732		ts_316_2_A-E-16_opt	0.521381	0.217301	4.33082		rxn3585	0.138012	5.52262
MACE_deltaL	0.0545831	0.110703		MACE_deltaL	0.0201619	0.432956		ts_75_1_S-C-13_opt	41	0.577944	0.164319	3.63925	2.1607		MACE_deltaL	29	0.119268		ts_318_1_A-E-6_opt	0.411057	0.0824924	0.0628359		rxn3595	0.0171924	5.42767
MACE_deltaL	0.0367007	0.0351153		MACE_deltaL	-0.0212103	0.243153		ts_203_1_RR-A-13-c_opt	32	0.0463585	0.0434233	0.17382	0.130634		MACE_deltaL	16	0.0842453		ts_318_1_NO2-B-7-d_opt	0.4808	0.075238	0.339444		rxn7646	0.0330642	1.24029
MACE_deltaL	0.0285691	0.0587198		MACE_deltaL	-0.0317149	1.25529		ts_305_1_S-A-21_opt	9	0.00503208	0.0189665	0.129817	0.0853795		MACE_deltaL	16	0.0774737		ts_318_1_S-A-14_opt	0.761276	0.0498321	0.00394855		rxn2817	0.0747429	3.7285
MACE_deltaL	-0.010527	0.0340799		MACE_deltaL	-0.00428121	0.075101		ts_344_1_RR-A-13-c_opt	27	0.0307551	0.101829	0.362372	0.44805		MACE_deltaL	27	0.116374		ts_31_2_A-E-22_opt	0.538613	0.321544	2.11592		rxn5031	0.0594096	2.40449
MACE_deltaL	0.0491848	0.0198307		MACE_deltaL	-0.0414097	0.0508625		ts_153_1_R-B-9_opt	27	0.0900592	0.286978	0.207497	0.426268		MACE_deltaL	28	0.11234		ts_31_4_A-I-1_opt	0.272164	0.277607	0.189925		rxn1887	0.106239	13.0332
MACE_deltaL	0.104446	0.045124		MACE_deltaL	-0.022146	0.416809		ts_367_1_S-D-9_opt	20	0.103406	0.115483	1.00489	0.388652		MACE_deltaL	24	0.0905769		ts_320_1_NO2-A-1-a_opt	0.622887	1.10187	5.1268		rxn7186	0.0626269	0.5966
MACE_deltaL	0.011486	0.0593174		MACE_deltaL	-0.0479151	0.661346		ts_384_1_NO2-B-8-d_opt	18	0.0339016	0.0186157	0.35165	0.222366		MACE_deltaL	18	0.069469		ts_320_1_RR-A-2-a_opt	0.48557	0.472499	6.9133		rxn7735	0.0806887	0.839143
MACE_deltaL	0.0200465	0.0526606		MACE_deltaL	0.078589	0.160425		ts_119_1_S-G-1_opt	16	0.0490564	0.0281037	0.326223	0.212312		MACE_deltaL	15	0.0807143		ts_320_1_S-B-5-b_opt	0.652937	0.133624	1.44618		rxn5163	0.0548361	1.52093
MACE_deltaL	-0.0143352	0.042923		MACE_deltaL	0.00141054	0.114403		ts_363_1_NO2-A-11-a_opt	26	0.0294706	0.0530108	0.254708	0.119306		MACE_deltaL	16	0.0688889		ts_322_2_A-E-16_opt	0.610718	0.0213525	0.391004		rxn0761	0.0171309	3.80819
MACE_deltaL	-0.00550206	0.100111		MACE_deltaL	-0.027989	0.180663		ts_472_1_RR-A-2-a_opt	20	0.0953455	0.0712303	0.286814	0.148656		MACE_deltaL	27	0.112364		ts_323_1_S-G-5_opt	0.628997	0.0681208	1.68504		rxn2934	0.0298796	1.51604
MACE_deltaL	-0.0100115	0.0558778		MACE_deltaL	0.0085592	0.130132		ts_208_1_S-F-4_opt	16	0.0627777	0.065424	0.339307	0.00529256		MACE_deltaL	26	0.106757		ts_324_1_RR-B-8-a_opt	0.36449	0.120827	0.431182		rxn4469	0.0169196	3.84731
MACE_deltaL	0.00156994	0.102173		MACE_deltaL	-0.00449312	2.52876		ts_291_2_A-E-2_opt	19	0.297607	0.806788	0.0156617	0.833174		MACE_deltaL	16	0.0656757		ts_324_4_R-A-7_opt	0.389877	0.0937721	0.236178		rxn4761	0.0473022	2.21834
MACE_deltaL	-0.0838739	0.0146262		MACE_deltaL	-0.00883878	0.789316		ts_117_1_R-A-7_opt	21	0.0468202	0.0989504	0.108609	0.548329		MACE_deltaL	23	0.0869149		ts_327_1_RR-A-3-a_opt	0.13609	0.0758041	0.856787		rxn5758	0.249593	3.76625
MACE_deltaL	0.0118507	0.0433048		MACE_deltaL	0.0245667	0.307312		ts_195_2_S-B-5-a_opt	14	0.0155437	0.0144524	0.309335	0.472953		MACE_deltaL	32	0.123978		ts_328_1_NO2-A-11-a_opt	0.469761	0.086576	0.517929		rxn7832	0.0643115	2.04412
MACE_deltaL	0.0282016	0.0214731		MACE_deltaL	0.0303003	0.0176349		ts_170_1_RR-A-9-a_opt	29	0.0288559	0.0676885	0.0194711	0.908315		MACE_deltaL	25	0.0968182		ts_329_1_RR-A-13-b_opt	0.536354	0.0289457	0.153164		rxn7947	0.120404	6.83059
MACE_deltaL	-0.0315178	0.0131332		MACE_deltaL	-0.02122	0.0701206		ts_146_1_A-E-22_opt	21	0.472402	0.0761944	0.368085	0.783077		MACE_deltaL	16	0.0823276		ts_32_1_RR-B-2-b_opt	0.449379	0.282564	0.302191		rxn0610	0.0575979	7.96281
MACE_deltaL	0.00898769	0.0415996		MACE_deltaL	-0.0230327	0.0187977		ts_339_1_RR-B-6-a_opt	13	0.0351854	0.0489177	0.243443	0.164035		MACE_deltaL	27	0.112319		ts_32_2_R-B-10_opt	0.397998	0.87379	2.08045		rxn7867	0.282029	6.23294
MACE_deltaL	0.00483458	0.297607		MACE_deltaL	-0.0110021	0.0156617		ts_181_1_NO2-A-10-a_opt	10	0.0550974	0.070343	1.25405	0.583155		MACE_deltaL	18	0.0691045		ts_331_1_RR-A-2-b_opt	0.366602	0.109983	0.542512		rxn2221	0.0127901	5.64692
MACE_deltaL	-0.0569504	0.0678225		MACE_deltaL	-0.0920768	0.114048		ts_41_2_A-D-1_opt	10	0.0202603	0.0269449	0.491778	0.654025		MACE_deltaL	16	0.055		ts_332_1_R-A-5_opt	0.386035	0.153127	0.100103		rxn4112	0.043221	0.0718257
MACE_deltaL	-0.00218921	0.903066		MACE_deltaL	-0.0606076	32.6148		ts_146_1_R-A-2_opt	18	0.0423833	0.074087	0.661946	2.3696		MACE_deltaL	22	0.0977982		ts_332_2_S-A-6_opt	0.379953	0.0312458	0.0869629		rxn5412	0.0401641	0.519898
MACE_deltaL	-0.0518448	0.0125458		MACE_deltaL	0.054675	0.0620167		ts_45_1_S-C-2-ab_opt	26	0.019845	0.0466337	0.333614	0.377353		MACE_deltaL	25	0.0742718		ts_333_1_NO2-A-11-a_opt	0.411438	0.045308	0.89223		rxn7075	0.104466	0.30501
MACE_deltaL	-0.0828544	0.0708672		MACE_deltaL	0.0657987	0.308584		ts_359_4_R-B-7_opt	22	0.0616051	0.0877276	0.242599	0.0297511		MACE_deltaL	19	0.0663158		ts_334_1_S-A-5_opt	0.46701	0.0922052	0.257797		rxn2323	0.0464166	1.84164
MACE_deltaL	-0.0488068	0.0768858		MACE_deltaL	-0.00996144	0.00843716		ts_358_2_A-E-6_opt	26	0.0885394	1.04709	0.000379843	4.40314		MACE_deltaL	10	0.0444186		ts_335_1_A-E-14_opt	0.494147	0.92403	2.29466		rxn8987	0.115114	14.3612
MACE_deltaL	-0.102844	0.0106972		MACE_deltaL	0.0230623	0.0633012		ts_566_1_S-A-15_opt	26	0.0412418	0.179067	0.365014	0.0102985		MACE_deltaL	21	0.0566667		ts_337_1_NO2-A-1-d_opt	0.506276	0.0153942	0.188022		rxn0821	0.0919198	3.14406
MACE_deltaL	-0.0325984	0.0629103		MACE_deltaL	0.01245	0.439339		ts_68_1_NO2-A-1-b_opt	16	0.0888049	0.0267091	0.519677	0.191414		MACE_deltaL	17	0.0581818		ts_339_1_RR-B-6-a_opt	0.63912	0.0489177	0.164042		rxn8351	0.129265	14.1542
MACE_deltaL	-0.0190419	0.010331		MACE_deltaL	0.123155	0.0471368		ts_297_1_NO2-A-5-a_opt	21	0.0299113	0.0301806	0.203501	0.227152		MACE_deltaL	26	0.0869832		ts_340_1_NO2-A-3-a_opt	0.447593	0.491162	5.72432		rxn7533	0.168536	9.55876
MACE_deltaL	0.018885	0.0650926		MACE_deltaL	0.044783	0.115689		ts_21_1_S-C-2-aa_opt	24	0.031453	0.035122	0.124706	0.18902		MACE_deltaL	28	0.0859184		ts_342_1_NO2-A-11-a_opt	0.37178	0.129161	0.532852		rxn2965	0.115759	3.05565
MACE_deltaL	0.00604982	0.0144496		MACE_deltaL	-0.0051167	0.15455		ts_220_1_A-I-4_opt	12	0.010331	0.0233779	0.0471368	0.832198		MACE_deltaL	25	0.0951445		ts_342_1_S-B-3-a_opt	0.379087	0.0300385	0.144651		rxn6068	0.0276866	1.05212
MACE_deltaL	-0.0597803	0.0730379		MACE_deltaL	-0.0382216	0.00244338		ts_85_1_S-A-7_opt	19	0.0141153	0.0239072	0.0941658	0.101012		MACE_deltaL	20	0.0733929		ts_344_1_R-A-6_opt	0.557201	0.0492594	0.0896227		rxn5692	0.109842	7.02923
MACE_deltaL	0.0125446	0.00501741		MACE_deltaL	-0.0642579	0.13863		ts_290_1_R-B-14_opt	27	0.0414697	0.0674177	0.157511	0.633177		MACE_deltaL	16	0.0481967		ts_344_1_RR-A-13-c_opt	0.302817	0.101829	0.44807		rxn5090	0.115527	5.16452
MACE_deltaL	0.0249177	0.105065		MACE_deltaL	0.00813855	1.50211		ts_374_1_S-A-18_opt	20	0.030485	0.0356716	0.00158387	0.635705		MACE_deltaL	14	0.0505814		ts_344_1_S-G-2_opt	0.399189	0.0748111	0.597285		rxn7496	0.0701614	3.49434
MACE_deltaL	-0.0216077	0.0247137		MACE_deltaL	-0.030254	0.21201		ts_275_1_NO2-A-9-b_opt	10	0.19789	0.0960807	0.0640749	0.526284		MACE_deltaL	25	0.0780769		ts_345_1_R-A-6_opt	0.32815	0.158389	0.216039		rxn3873	0.194933	5.91298
MACE_deltaL	0.0559423	0.0284898		MACE_deltaL	-0.0568901	0.417963		ts_87_1_S-F-3_opt	16	0.466453	0.0716591	0.617791	1.06342		MACE_deltaL	17	0.0568317		ts_345_1_S-A-17_opt	0.377799	0.0498358	0.0279307		rxn3838	0.146488	2.74738
MACE_deltaL	-0.044204	0.0508715		MACE_deltaL	-0.0258629	0.319887		ts_38_1_S-B-12_opt	28	0.0799776	0.556966	0.302683	0.401606		MACE_deltaL	10	0.0483333		ts_346_1_NO2-A-3-a_opt	0.594042	0.0485996	0.0792254		rxn7356	0.0428454	0.329307
MACE_deltaL	0.0512825	0.02946		MACE_deltaL	-0.0432619	0.0237752		ts_238_1_RR-B-6-b_opt	15	0.0571511	0.0494468	0.0671701	0.195609		MACE_deltaL	26	0.0886869		ts_346_2_A-E-8_opt	0.208445	0.05279	0.53556		rxn2404	0.0136658	1.88081
MACE_deltaL	0.00017906	0.0808276		MACE_deltaL	0.0674857	0.0746679		ts_137_1_S-A-5_opt	22	0.10395	0.758109	0.39147	1.17284		MACE_deltaL	16	0.0592308		ts_346_2_R-A-5_opt	0.48951	0.0511003	0.695582		rxn8170	0.184559	6.94538
MACE_deltaL	-0.0331712	0.10985		MACE_deltaL	0.0352656	0.107959		ts_547_1_RR-A-9-a_opt	25	0.0475725	0.0656293	0.6752	1.48698		MACE_deltaL	26	0.0841667		ts_348_1_RR-A-2-b_opt	0.418532	0.0395975	1.13288		rxn8315	0.0468811	2.12958
MACE_deltaL	-0.0142911	0.0273832		MACE_deltaL	-0.000318906	0.36688		ts_115_1_NO2-A-2-c_opt	27	0.0469304	0.106769	0.197102	0.162189		MACE_deltaL	14	0.0658333		ts_349_1_S-B-3-a_opt	0.617301	0.0128465	0.0117156		rxn6269	0.0159316	1.17059
MACE_deltaL	-0.025568	0.00663799		MACE_deltaL	0.0591978	0.125149		ts_428_1_RR-A-8-c_opt	22	0.054757	0.12057	0.309281	0.0936949		MACE_deltaL	28	0.102428		ts_349_2_NO2-B-3-d_opt	0.385704	0.334436	0.598264		rxn1730	0.275094	5.93664
MACE_deltaL	0.017756	0.0614098		MACE_deltaL	0.00309473	0.176554		ts_213_1_NO2-B-7-e_opt	32	0.189223	0.204713	0.267492	0.901116		MACE_deltaL	16	0.0506849		ts_349_2_S-A-9_opt	0.363573	0.0489738	0.547887		rxn6387	0.0787709	9.56218
MACE_deltaL	0.0298885	0.155047		MACE_deltaL	-0.0344514	0.353049		ts_340_1_NO2-A-3-a_opt	20	0.139459	0.491162	0.708836	5.72407		MACE_deltaL	26	0.081405		ts_34_1_E-2-a_opt	0.731805	0.0160726	0.0729267		rxn3145	0.0335334	2.15519
MACE_deltaL	-0.0311169	0.0841562		MACE_deltaL	0.060925	0.297355		ts_412_1_RR-B-8-b_opt	19	0.0323964	0.026381	0.173172	0.2063		MACE_deltaL	26	0.0904294		ts_34_1_NO2-A-7-b_opt	0.622127	0.297173	0.0570488		rxn0270	0.0523363	2.76001
MACE_deltaL	0.02943	0.0992389		MACE_deltaL	0.0215564	0.57345		ts_40_1_NO2-A-12-e_opt	17	0.320641	0.321195	1.23652	1.88036		MACE_deltaL	26	0.0770588		ts_350_1_S-A-13_opt	0.391548	0.0467838	0.34732		rxn3896	0.135412	5.47238
MACE_deltaL	-0.0302405	0.0268315		MACE_deltaL	-0.0414898	0.0751395		ts_162_1_NO2-A-1-e_opt	20	0.838155	0.0778451	0.347339	0.201369		MACE_deltaL	31	0.103158		ts_351_2_A-E-8_opt	0.399348	0.0403047	0.454214		rxn4021	0.0438423	10.5754
MACE_deltaL	0.0742595	0.051409		MACE_deltaL	-0.00761355	0.872607		ts_25_1_NO2-A-7-d_opt	25	0.0473117	0.256429	0.0104304	0.0759714		MACE_deltaL	26	0.074386		ts_352_2_A-E-16_opt	0.494789	0.0436388	0.946071		rxn5817	0.0363353	4.31712
MACE_deltaL	-0.0351857	0.0187555		MACE_deltaL	-0.0350247	0.155129		ts_116_1_A-E-21_opt	8	0.0863741	0.324352	1.03102	1.89437		MACE_deltaL	25	0.0870225		ts_355_1_S-D-9_opt	0.497895	0.0815571	0.59432		rxn7322	0.0279481	1.02979
MACE_deltaL	-0.00116806	0.100472		MACE_deltaL	-0.055312	0.0166593		ts_163_1_NO2-B-2-e_opt	28	0.0748621	0.146162	0.790312	1.66053		MACE_deltaL	26	0.0821084		ts_358_1_A-E-8_opt	0.368364	0.0654433	0.598059		rxn2135	0.297856	6.87491
MACE_deltaL	-0.0241944	0.0350644		MACE_deltaL	0.0370471	0.492253		ts_162_1_R-B-4_opt	22	0.0545294	0.0940815	0.0325993	0.371213		MACE_deltaL	26	0.0791026		ts_358_1_RR-B-7-a_opt	0.669978	0.0605359	0.00771978		rxn5993	0.123975	13.0093
MACE_deltaL	-0.017151	0.0610456		MACE_deltaL	0.0763767	0.55907		ts_154_1_S-A-8_opt	25	0.0426327	0.129532	0.18632	0.425822		MACE_deltaL	25	0.0840141		ts_358_1_S-A-18_opt	0.57132	0.239323	0.741626		rxn1494	0.0305386	3.21608
MACE_deltaL	0.00409833	0.0184582		MACE_deltaL	-0.0559427	0.0345649		ts_92_1_NO2-A-2-e_opt	27	0.143194	0.165027	1.24249	0.0165005		MACE_deltaL	18	0.0562921		ts_358_2_A-E-24_opt	0.444378	0.0545907	0.769359		rxn6491	0.0368904	9.21658
MACE_deltaL	-0.11252	0.0383441		MACE_deltaL	0.0225188	0.253069		ts_277_1_S-B-5-a_opt	20	0.579161	0.681662	2.48799	1.41573		MACE_deltaL	13	0.0423529		ts_358_2_A-E-6_opt	0.342301	1.04709	4.40334		rxn8502	0.0697723	3.34156
MACE_deltaL	-0.0374259	0.597632		MACE_deltaL	-0.0260257	1.96351		ts_49_1_A-I-4_opt	12	0.0407742	0.08031	0.39051	0.825184		MACE_deltaL	14	0.0547826		ts_359_1_NO2-B-3-e_opt	0.495861	0.0521283	0.0919055		rxn5335	0.0642741	1.14718
MACE_deltaL	0.0486449	0.0365625		MACE_deltaL	-0.019485	0.016865		ts_58_1_S-D-13_opt	30	0.0495481	0.0612439	0.384863	0.698315		MACE_deltaL	22	0.0686885		ts_359_4_R-B-7_opt	0.341732	0.0877276	0.0297524		rxn8777	0.0357987	1.04732
MACE_deltaL	0.0322377	0.715398		MACE_deltaL	-0.0236958	4.12964		ts_97_1_A-E-25_opt	28	0.0576593	0.0385063	0.149255	0.773513		MACE_deltaL	13	0.0455		ts_360_1_S-A-5_opt	0.623904	0.616622	0.216289		rxn1957	0.0819327	2.22238
MACE_deltaL	-0.0201223	0.142601		MACE_deltaL	-0.0345596	0.56426		ts_138_1_A-I-4_opt	11	0.0121719	0.0264108	0.279305	0.24425		MACE_deltaL	23	0.0705556		ts_361_1_E-2-b_opt	0.566731	0.0335588	0.110221		rxn9899	0.0770828	5.47871
MACE_deltaL	-0.0290511	0.111487		MACE_deltaL	0.00194087	0.177274		ts_129_1_S-G-1_opt	18	0.0708672	0.201373	0.308584	0.30193		MACE_deltaL	24	0.0681579		ts_361_1_NO2-A-3-b_opt	0.941478	0.0433012	1.00916		rxn5376	0.0295981	0.693239
MACE_deltaL	-0.0521052	0.0354104		MACE_deltaL	-0.033238	0.152255		ts_226_1_A-E-11_opt	18	0.0205025	0.0903032	1.00387	3.04618		MACE_deltaL	13	0.0575269		ts_361_2_A-E-16_opt	0.496223	0.252254	1.68564		rxn6437	0.0863512	1.94648
MACE_deltaL	0.0544336	0.0546834		MACE_deltaL	0.0108183	0.523929		ts_19_2_A-I-1_opt	23	0.437851	0.498001	0.0189087	0.0735516		MACE_deltaL	16	0.06		ts_362_1_R-B-2_opt	0.0350113	0.0702607	0.298514		rxn8320	0.129652	8.55321
MACE_deltaL	-0.0854805	0.0553892		MACE_deltaL	-0.00200952	0.0991216		ts_150_1_A-A-2_opt	24	0.0454145	0.186054	0.803706	1.27352		MACE_deltaL	16	0.0545283		ts_363_1_NO2-A-11-a_opt	0.440627	0.0530108	0.119311		rxn9211	0.0413344	1.10488
MACE_deltaL	0.00747593	0.607345		MACE_deltaL	-0.00955792	1.46704		ts_21_1_RR-A-1_opt	16	0.203469	0.351151	0.086891	0.137092		MACE_deltaL	49	0.196115		ts_363_1_RR-B-6-a_opt	0.637918	0.0348457	0.485333		rxn2415	0.0427757	3.56325
MACE_deltaL	0.00441356	0.45354		MACE_deltaL	-0.0363025	0.559517		ts_210_1_R-B-14_opt	23	0.129352	0.137559	0.185774	0.124867		MACE_deltaL	27	0.0893182		ts_364_1_RR-A-13-a_opt	0.406829	0.0974398	0.380001		rxn6016	0.173866	10.9781
MACE_deltaL	-0.0464452	0.0424237		MACE_deltaL	-0.0230709	1.67301		ts_328_1_NO2-A-11-a_opt	28	0.145624	0.086576	0.0304628	0.517907		MACE_deltaL	27	0.0935075		ts_364_1_RR-A-3-a_opt	0.2732	0.0608064	0.377753		rxn7979	0.056618	4.31562
MACE_deltaL	-0.038971	0.0142279		MACE_deltaL	0.0302156	0.176776		ts_131_1_RR-B-1-b_opt	17	0.0204944	0.063613	0.0656661	0.0945592		MACE_deltaL	14	0.0606667		ts_365_1_NO2-A-1-d_opt	0.399406	0.395912	0.470676		rxn4966	0.0628489	1.44301
MACE_deltaL	0.00477004	0.0550974		MACE_deltaL	0.0200367	1.25405		ts_105_1_R-B-12_opt	19	0.0125559	0.0151836	0.254292	0.160557		MACE_deltaL	31	0.0991176		ts_366_1_RR-A-6_opt	0.315499	0.137683	0.0587828		rxn7357	0.0717268	4.14254
MACE_deltaL	-0.046711	0.051378		MACE_deltaL	-0.0391022	0.292087		ts_161_1_E-2-a_opt	10	0.101382	0.0994422	0.170497	0.750044		MACE_deltaL	16	0.0508621		ts_366_1_RR-B-4-b_opt	0.526681	0.207724	0.231457		rxn6291	0.0389399	1.23195
MACE_deltaL	-0.055405	0.0683066		MACE_deltaL	0.00397329	0.170325		ts_260_2_R-A-5_opt	21	0.112026	0.38355	0.939224	0.551845		MACE_deltaL	23	0.0618421		ts_366_1_S-G-5_opt	0.380439	0.0494232	0.0102732		rxn4585	0.0287793	2.871
MACE_deltaL	0.00828585	0.0145034		MACE_deltaL	0.0300555	0.538083		ts_45_1_NO2-A-3-d_opt	16	0.0324775	0.0387209	0.401408	1.33776		MACE_deltaL	22	0.0742708		ts_367_1_S-D-9_opt	0.338184	0.115483	0.388668		rxn4869	0.0762377	4.92795
MACE_deltaL	0.0142727	0.0944595		MACE_deltaL	-0.0667762	0.370218		ts_430_1_NO2-A-11-a_opt	31	0.0864133	0.162011	0.281584	0.263689		MACE_deltaL	24	0.0737895		ts_368_1_RR-A-8-c_opt	0.367782	0.0580891	0.352264		rxn9669	0.613131	6.36235
MACE_deltaL	-0.00951688	0.0288559		MACE_deltaL	0.0217344	0.0194711		ts_221_1_RR-A-2-a_opt	21	0.160446	0.181792	0.367511	0.0373695		MACE_deltaL	26	0.0806604		ts_368_2_A-E-8_opt	0.304713	0.0479518	0.0699915		rxn1669	0.0232327	0.82656
MACE_deltaL	-0.00248422	0.0751713		MACE_deltaL	-0.026505	0.0808073		ts_493_1_S-B-5-a_opt	13	0.0142279	0.0241283	0.176776	0.0121621		MACE_deltaL	14	0.0536066		ts_36_1_NO2-B-2-d_opt	0.359631	0.366241	1.41942		rxn3952	0.105974	4.23863
MACE_deltaL	0.00301799	0.0242925		MACE_deltaL	0.0228239	0.188127		ts_7_1_S-D-14_opt	28	0.0444423	0.0818759	0.569159	0.0769649		MACE_deltaL	13	0.0543077		ts_36_1_NO2-C-3-e_opt	0.35433	1.14813	3.48206		rxn5306	0.162569	6.14987
MACE_deltaL	-0.102177	0.0723624		MACE_deltaL	-0.0305304	0.277257		ts_36_1_NO2-B-2-d_opt	27	0.363588	0.366241	0.471565	1.41936		MACE_deltaL	19	0.0613793		ts_36_1_S-A-6_opt	0.385122	0.059271	0.0327041		rxn6582	0.254953	5.38641
MACE_deltaL	-0.00398867	0.0472415		MACE_deltaL	-0.0721953	0.12484		ts_50_1_NO2-A-6-e_opt	18	0.0587709	0.025285	0.316664	0.692043		MACE_deltaL	26	0.0776852		ts_36_3_S-B-3-a_opt	0.54807	0.152917	0.66986		rxn0155	0.105992	1.24264
MACE_deltaL	-0.00279775	0.0651682		MACE_deltaL	-0.0651017	0.915084		ts_26_2_A-E-9_opt	26	0.1311	0.174836	0.161448	0.473517		MACE_deltaL	32	0.11209		ts_36_4_S-C-13_opt	0.220053	0.264418	1.16169		rxn3602	0.0664904	9.56999
MACE_deltaL	0.0265558	0.086085		MACE_deltaL	0.0019234	0.0822617		ts_693_1_S-A-19_opt	16	1.37357	0.514618	9.66707	0.328112		MACE_deltaL	24	0.0908387		ts_371_1_RR-A-4_opt	0.726012	0.803705	5.99883		rxn8461	0.199901	0.592376
MACE_deltaL	0.0715548	0.0228742		MACE_deltaL	0.0103889	0.0505011		ts_276_1_R-A-8_opt	26	0.0748467	0.200666	0.223557	0.404616		MACE_deltaL	18	0.055625		ts_371_1_S-A-17_opt	0.508646	0.073202	0.17226		rxn2062	0.0185514	11.5001
MACE_deltaL	-0.0736156	0.331833		MACE_deltaL	-0.0361727	0.211509		ts_142_1_NO2-C-3-e_opt	28	0.0224648	0.472411	0.308529	0.00871515		MACE_deltaL	17	0.0680603		ts_372_1_RR-B-4-b_opt	0.514445	0.239817	1.06892		rxn5775	0.164082	6.81486
MACE_deltaL	0.0457016	0.0323964		MACE_deltaL	0.0255437	0.173172		ts_86_1_NO2-B-8-d_opt	22	0.0782702	0.207601	0.620946	0.793019		MACE_deltaL	24	0.0685057		ts_372_2_R-B-2_opt	0.532352	0.02852	0.125439		rxn3423	0.0304753	0.494507
MACE_deltaL	-0.0389714	0.0178183		MACE_deltaL	-0.0664608	0.313245		ts_230_1_S-A-13_opt	32	0.0459368	0.0506918	0.075424	1.15859		MACE_deltaL	14	0.0468333		ts_374_1_A-E-2_opt	0.305347	1.82192	0.708205		rxn6797	0.0274006	0.760743
MACE_deltaL	-0.0850357	0.037149		MACE_deltaL	-0.00264319	0.609428		ts_29_1_S-A-17_opt	20	0.0227539	0.244136	0.00493259	0.650424		MACE_deltaL	28	0.0902162		ts_374_1_S-A-18_opt	0.622086	0.0356716	0.635733		rxn0462	0.022503	1.56196
MACE_deltaL	0.0102055	0.349654		MACE_deltaL	-0.0484406	4.15285		ts_1_1_S-C-2-ab_opt	18	0.0269094	0.0527663	0.0341305	0.690667		MACE_deltaL	24	0.0797619		ts_376_1_R-B-3_opt	0.871482	0.75607	1.44421		rxn5029	0.519432	8.90607
MACE_deltaL	0.0192389	0.0442731		MACE_deltaL	-0.0260734	0.132482		ts_179_1_A-E-17_opt	16	0.0804881	0.0806857	0.103835	0.22128		MACE_deltaL	32	0.111667		ts_378_1_S-A-18_opt	0.664217	0.364087	0.15564		rxn8262	0.06068	1.8139
MACE_deltaL	-0.0233363	0.0644947		MACE_deltaL	0.00189595	0.274819		ts_239_1_S-A-8_opt	20	0.0108702	0.028713	0.388664	0.517961		MACE_deltaL	25	0.0777778		ts_378_2_RR-B-7-a_opt	0.452554	0.0315103	0.236913		rxn5087	0.910556	3.04362
MACE_deltaL	0.0151225	0.165669		MACE_deltaL	-0.0344165	0.155235		ts_103_1_RR-A-9-a_opt	28	0.0629103	0.211436	0.439339	0.36335		MACE_deltaL	24	0.0625275		ts_379_1_RR-A-3-a_opt	0.203769	0.058999	0.491469		rxn4458	0.366973	11.9777
MACE_deltaL	0.0193493	0.0273085		MACE_deltaL	-0.0153822	0.0579762		ts_284_2_A-E-2_opt	15	0.0170357	0.0500894	0.617558	0.749002		MACE_deltaL	19	0.0695714		ts_37_1_NO2-A-4-d_opt	0.366459	0.0164116	0.179953		rxn3506	0.0409974	0.0579868
MACE_deltaL	-0.0210386	0.330361		MACE_deltaL	0.0402517	1.01775		ts_57_1_S-A-14_opt	21	0.083795	0.294889	1.67751	0.795412		MACE_deltaL	14	0.0464912		ts_37_1_NO2-A-9-b_opt	0.975215	1.26099	14.0879		rxn8646	0.0265102	0.754225
MACE_deltaL	-0.0121571	0.0353696		MACE_deltaL	-0.0230757	0.264178		ts_73_1_NO2-A-3-d_opt	17	0.0774283	0.0480802	0.375818	0.281428		MACE_deltaL	31	0.1204		ts_37_1_S-C-7_opt	0.364462	0.13036	0.655068		rxn1263	0.0957378	3.36529
MACE_deltaL	-0.044718	0.00560359		MACE_deltaL	0.0334277	0.545786		ts_194_1_RR-B-7-a_opt	16	0.132961	0.124107	0.599427	0.465517		MACE_deltaL	25	0.089451		ts_381_1_NO2-A-9-e_opt	0.552086	0.0270234	0.462481		rxn3665	0.114469	3.21142
MACE_deltaL	-0.00815164	0.0424832		MACE_deltaL	-0.0451883	0.0331676		ts_82_1_A-E-4_opt	15	0.0208114	0.0702092	0.341988	0.306588		MACE_deltaL	17	0.0604211		ts_381_1_R-A-8_opt	0.486095	0.497536	0.254971		rxn1823	0.042857	0.531906
MACE_deltaL	0.00511226	0.0358522		MACE_deltaL	0.0211922	1.38901		ts_213_1_RR-B-7-b_opt	21	0.0954405	0.444372	0.0567888	0.449065		MACE_deltaL	18	0.0579245		ts_384_1_NO2-B-8-d_opt	0.576417	0.0186157	0.222376		rxn2249	0.050163	2.39448
MACE_deltaL	0.0186923	0.230745		MACE_deltaL	0.0576627	0.248649		ts_14_2_S-C-7_opt	21	0.142601	0.127592	0.56426	0.157764		MACE_deltaL	33	0.129931		ts_384_1_S-G-5_opt	0.499761	0.0280445	0.108517		rxn4204	0.155902	0.922064
MACE_deltaL	0.00246456	0.055315		MACE_deltaL	-0.0988658	0.340334		ts_155_2_RR-B-5-a_opt	10	0.0375742	0.0679466	0.718026	0.0444248		MACE_deltaL	15	0.0560811		ts_386_1_NO2-A-1-d_opt	0.540916	0.597233	0.754041		rxn4330	0.0796305	6.22186
MACE_deltaL	0.0617379	0.0177301		MACE_deltaL	-0.0318758	0.0536631		ts_118_1_NO2-B-8-c_opt	25	0.188675	2.88553	0.0904307	7.5318		MACE_deltaL	20	0.06		ts_386_1_RR-B-7-a_opt	0.58082	0.0366078	0.711177		rxn3162	0.02981	0.602607
MACE_deltaL	-0.105223	0.0519243		MACE_deltaL	0.0230829	0.209055		ts_308_1_RR-A-1_opt	15	0.0329294	0.118958	0.185571	0.809281		MACE_deltaL	45	0.163453		ts_388_1_A-E-14_opt	0.536994	0.0384605	1.42342		rxn10010	0.219544	3.84327
MACE_deltaL	0.00822907	0.102121		MACE_deltaL	-0.00812182	1.08854		ts_63_1_NO2-B-12-d_opt	16	0.349654	0.0517087	4.15285	0.520743		MACE_deltaL	23	0.0854545		ts_38_1_NO2-A-2-c_opt	0.431582	0.119121	0.0477039		rxn8423	0.0301191	1.79354
MACE_deltaL	0.0278994	0.013852		MACE_deltaL	0.0148458	0.180856		ts_358_2_A-E-24_opt	20	0.0593174	0.0545907	0.661346	0.769325		MACE_deltaL	19	0.0675		ts_38_1_S-B-12_opt	0.413372	0.556966	0.401623		rxn4742	0.0251114	4.22556
MACE_deltaL	-0.00269288	0.0307551		MACE_deltaL	-0.0241594	0.362372		ts_333_1_NO2-A-11-a_opt	30	0.0528962	0.045308	0.361542	0.892192		MACE_deltaL	45	0.189963		ts_391_2_A-E-6_opt	0.249876	1.11066	2.76716		rxn7361	0.253724	1.47719
MACE_deltaL	-0.0691346	0.595052		MACE_deltaL	0.00346359	0.0167796		ts_361_1_NO2-A-3-b_opt	11	0.0639388	0.0433012	1.02173	1.00912		MACE_deltaL	19	0.0666346		ts_391_2_R-A-5_opt	0.453129	0.0843576	0.0717812		rxn3059	0.0321207	1.42954
MACE_deltaL	-0.0216529	0.0270743		MACE_deltaL	-0.00622709	0.121511		ts_186_2_A-F-2_opt	14	0.0651682	0.0398703	0.915084	2.14615		MACE_deltaL	26	0.0745977		ts_393_1_A-E-8_opt	0.305171	0.144766	0.720641		rxn3238	0.737896	3.91017
MACE_deltaL	-0.0155716	0.0856286		MACE_deltaL	0.0467113	0.252147		ts_87_1_S-H-1_opt	19	0.0354416	0.193435	0.493066	1.23761		MACE_deltaL	14	0.062561		ts_394_2_A-E-8_opt	0.414768	0.0608797	0.353927		rxn5659	0.0612644	6.05345
MACE_deltaL	-0.0219386	0.132754		MACE_deltaL	0.0101768	0.00668351		ts_402_1_E-1_opt	14	0.070333	0.112739	2.42249	4.66373		MACE_deltaL	16	0.0564557		ts_395_1_NO2-A-11-d_opt	0.365886	0.775117	1.50097		rxn6150	0.0209755	2.52708
MACE_deltaL	0.0479345	0.0555426		MACE_deltaL	0.0135041	0.252483		ts_87_1_A-E-5_opt	24	0.0676286	0.0423227	1.35855	0.68872		MACE_deltaL	19	0.0661856		ts_395_1_R-B-4_opt	0.554833	0.042411	0.278086		rxn6718	0.0787268	5.69423
MACE_deltaL	0.0583441	0.0383192		MACE_deltaL	-0.0164751	0.432433		ts_66_1_S-G-4_opt	21	0.0665431	0.0352036	0.335339	0.407613		MACE_deltaL	30	0.113172		ts_396_1_NO2-A-6-d_opt	0.471609	0.0158885	0.0838655		rxn7572	0.134693	1.86084
MACE_deltaL	0.0550132	0.156472		MACE_deltaL	-0.0195042	2.11687		ts_257_1_S-C-2-aa_opt	25	0.045124	0.074772	0.416809	0.123023		MACE_deltaL	17	0.0558333		ts_396_1_S-A-9_opt	0.271313	0.101615	0.319807		rxn8472	0.0478587	1.61737
MACE_deltaL	0.0203155	0.103252		MACE_deltaL	-0.0173023	0.232858		ts_329_1_RR-A-13-b_opt	27	0.0477872	0.0289457	0.190601	0.153158		MACE_deltaL	30	0.0921192		ts_397_1_RR-A-2-b_opt	0.342761	0.0939128	0.0410055		rxn6781	0.0105603	1.29755
MACE_deltaL	0.00275931	0.0565909		MACE_deltaL	0.0157781	1.28255		ts_30_1_S-A-10_opt	34	0.0379887	0.0648813	0.203078	0.0117457		MACE_deltaL	23	0.0702381		ts_397_2_A-E-6_opt	0.303171	0.81203	5.62882		rxn1382	0.0208277	4.52091
MACE_deltaL	0.0595108	0.0627777		MACE_deltaL	-0.0168394	0.339307		ts_188_1_A-E-8_opt	26	0.0362947	0.0602702	0.0967678	2.69561		MACE_deltaL	15	0.0694167		ts_398_1_RR-B-1-b_opt	0.471234	0.0134988	0.536367		rxn0417	0.0489563	4.50575
MACE_deltaL	0.0171392	0.070333		MACE_deltaL	0.011591	2.42249		ts_3_2_A-E-20_opt	16	0.0113234	0.0354766	0.134086	0.798796		MACE_deltaL	17	0.0593878		ts_398_1_RR-B-8-a_opt	0.351841	0.0520526	0.347423		rxn7147	0.072417	0.928799
MACE_deltaL	-0.0138567	0.0986587		MACE_deltaL	0.083016	0.495739		ts_69_1_R-B-2_opt	19	0.0265854	0.0422114	0.0575115	0.375385		MACE_deltaL	43	0.153806		ts_399_1_RR-B-6-b_opt	0.877833	0.0807475	0.229326		rxn9579	0.139484	6.32714
MACE_deltaL	-0.00817895	0.0638003		MACE_deltaL	0.034845	0.11991		ts_4_1_A-E-24_opt	14	1.07189	1.08438	2.66611	3.34059		MACE_deltaL	26	0.100758		ts_39_1_A-E-1_opt	0.710837	0.0369421	0.255832		rxn7008	0.0690964	9.38744
MACE_deltaL	-0.0403422	0.0929307		MACE_deltaL	-0.0130409	0.0826787		ts_84_1_NO2-A-7-d_opt	28	0.0749558	0.0666122	0.464445	0.0896725		MACE_deltaL	22	0.0679091		ts_39_1_NO2-B-3-e_opt	0.354138	0.101932	0.146271		rxn5175	0.135486	2.54953
MACE_deltaL	0.00424534	0.0375742		MACE_deltaL	0.0480486	0.718026		ts_173_2_A-E-1_opt	16	0.0632075	1.10885	0.664028	3.3327		MACE_deltaL	23	0.0741237		ts_39_1_R-B-11_opt	0.399067	0.383528	0.252156		rxn4670	0.0619426	4.71163
MACE_deltaL	-0.0283406	0.067637		MACE_deltaL	-0.016323	0.266507		ts_41_1_S-A-15_opt	32	0.112517	0.0822242	0.151103	0.000375734		MACE_deltaL	32	0.113266		ts_39_1_S-F-1_opt	0.417892	0.0945623	2.27105		rxn1640	0.0633964	1.46788
MACE_deltaL	0.00854062	0.0771569		MACE_deltaL	-0.081525	0.313217		ts_13_1_S-B-11_opt	25	0.491941	0.164697	0.887845	0.677922		MACE_deltaL	24	0.0716667		ts_3_1_NO2-C-3-e_opt	0.310916	0.046301	0.579157		rxn4540	0.0612868	2.27049
MACE_deltaL	-0.0502766	0.616344		MACE_deltaL	-0.0403235	0.619986		ts_98_1_R-B-10_opt	21	0.123883	0.735914	0.287653	0.289136		MACE_deltaL	21	0.0715232		ts_3_1_S-G-2_opt	1.02288	0.035925	1.04528		rxn4358	0.0923224	7.03491
MACE_deltaL	-0.0281507	0.752302		MACE_deltaL	-0.0748317	1.12177		ts_22_1_A-E-4_opt	14	0.0163418	0.0263036	0.0993289	0.273081		MACE_deltaL	20	0.054625		ts_3_2_A-E-20_opt	0.617992	0.0354766	0.798831		rxn1241	0.0250099	7.14443
MACE_deltaL	0.0745243	0.0208114		MACE_deltaL	-0.0140605	0.341988		ts_318_1_A-E-6_opt	27	0.396143	0.0824924	3.57082	0.0628332		MACE_deltaL	28	0.0875182		ts_400_2_A-E-8_opt	0.386783	0.0628865	1.17326		rxn7642	0.559039	6.64626
MACE_deltaL	0.0306008	0.0271579		MACE_deltaL	0.000736735	0.0950828		ts_344_1_S-G-2_opt	17	0.980367	0.0748111	4.18952	0.597259		MACE_deltaL	16	0.0618919		ts_402_1_E-1_opt	0.514846	0.112739	4.66393		rxn3174	0.0314046	1.52519
MACE_deltaL	0.0296147	0.0324775		MACE_deltaL	0.0670575	0.401408		ts_132_1_R-B-7_opt	23	0.0365625	0.0787578	0.016865	0.665127		MACE_deltaL	35	0.11118		ts_402_1_S-B-5-a_opt	0.713475	0.0384708	0.0766473		rxn2506	0.0212031	2.62378
MACE_deltaL	-0.00255401	0.00503208		MACE_deltaL	0.0130771	0.129817		ts_171_1_NO2-B-7-d_opt	27	0.0709832	0.234596	0.725351	0.89017		MACE_deltaL	16	0.0609434		ts_402_2_A-E-14_opt	0.427891	0.0418652	1.71466		rxn6095	0.0903785	7.87764
MACE_deltaL	-0.0244628	0.0202571		MACE_deltaL	-0.00876402	0.412267		ts_66_1_A-E-5_opt	23	0.0778285	0.0263935	0.748939	0.256165		MACE_deltaL	23	0.0749505		ts_403_1_RR-A-18_opt	0.394309	0.240049	4.11087		rxn3578	0.102336	1.07185
MACE_deltaL	0.0154531	0.0351854		MACE_deltaL	0.0331762	0.243443		ts_549_1_R-A-3_opt	19	0.0468194	0.062838	0.28219	1.02031		MACE_deltaL	14	0.0516949		ts_40_1_A-E-13_opt	0.919133	0.135359	4.77667		rxn8362	0.0535149	1.7438
MACE_deltaL	0.0634506	0.363588		MACE_deltaL	-0.0884454	0.471565		ts_42_1_R-B-3_opt	16	0.0115836	0.131723	0.269897	0.284375		MACE_deltaL	17	0.060339		ts_40_1_E-2-a_opt	0.858377	0.202006	0.179185		rxn9086	0.0757404	1.0054
MACE_deltaL	-0.090122	0.158555		MACE_deltaL	0.00942458	0.199584		ts_238_1_NO2-A-3-e_opt	17	0.023181	0.0819884	0.0693944	0.264641		MACE_deltaL	25	0.0830328		ts_40_1_NO2-A-12-e_opt	0.649795	0.321195	1.88044		rxn8996	0.0943988	1.71675
MACE_deltaL	-0.0551398	0.0287925		MACE_deltaL	0.0308346	0.905953		ts_266_1_A-E-16_opt	20	0.0383192	0.145203	0.432433	2.18507		MACE_deltaL	16	0.0610714		ts_40_1_NO2-A-3-e_opt	0.654148	0.0182784	0.108264		rxn8388	0.0489189	3.05874
MACE_deltaL	-0.00124358	0.0616051		MACE_deltaL	-0.0591434	0.242599		ts_118_2_A-E-10_opt	22	0.0708322	0.0443261	0.337758	0.516685		MACE_deltaL	17	0.0618421		ts_40_1_NO2-A-4-a_opt	0.452326	0.675278	1.03954		rxn3904	0.0258742	4.02683
MACE_deltaL	-0.0164158	0.0538164		MACE_deltaL	0.0457502	0.26727		ts_89_1_S-C-1_opt	36	0.0426188	0.0689243	0.455816	1.66975		MACE_deltaL	8	0.0390625		ts_40_1_S-F-2_opt	0.803357	0.0583931	1.21618		rxn9403	0.138021	1.24039
MACE_deltaL	-0.026651	0.0468691		MACE_deltaL	0.0135399	0.263749		ts_99_1_NO2-A-10-c_opt	13	0.0247454	0.0483599	0.0941771	0.0934962		MACE_deltaL	20	0.0624419		ts_410_1_S-A-19_opt	0.763001	0.102448	2.31075		rxn6336	0.200689	9.46614
MACE_deltaL	0.0235507	0.031317		MACE_deltaL	-0.0166115	0.297171		ts_106_1_RR-B-1-b_opt	16	0.0476873	0.0537684	0.106701	0.391948		MACE_deltaL	12	0.0411905		ts_412_1_RR-B-8-a_opt	0.337185	0.307059	0.875477		rxn8469	0.111417	5.29762
MACE_deltaL	0.0253443	0.0696247		MACE_deltaL	0.0253113	0.740232		ts_19_1_R-B-15-a_opt	20	0.287613	0.459567	0.0600598	0.00530849		MACE_deltaL	21	0.0765278		ts_412_1_RR-B-8-b_opt	0.574667	0.026381	0.206309		rxn6367	0.365639	8.87583
MACE_deltaL	0.00455015	0.076384		MACE_deltaL	0.0908277	0.184253		ts_342_1_NO2-A-11-a_opt	24	0.0623317	0.129161	0.591004	0.532829		MACE_deltaL	30	0.0980741		ts_416_1_R-A-1_opt	0.808766	0.0127817	0.344222		rxn6198	0.0364029	2.07311
MACE_deltaL	-0.102394	0.129352		MACE_deltaL	0.00727465	0.185774		ts_20_1_NO2-A-7-b_opt	22	0.078167	0.0552105	0.179037	0.19429		MACE_deltaL	18	0.0532075		ts_416_1_S-A-24_opt	0.243959	0.248037	0.509599		rxn7121	0.0400927	11.0849
MACE_deltaL	0.0281827	0.0741579		MACE_deltaL	0.00992882	0.211009		ts_103_1_NO2-B-7-e_opt	23	0.0588009	0.080778	0.497484	0.403218		MACE_deltaL	21	0.0673		ts_41_1_NO2-A-11-c_opt	0.553731	0.129314	0.401986		rxn10072	0.0230188	1.3095
MACE_deltaL	0.0247586	0.0208753		MACE_deltaL	-0.0183744	0.220433		ts_111_1_S-B-12_opt	31	0.135261	0.867946	0.785042	8.56588		MACE_deltaL	29	0.094		ts_41_1_RR-A-9-a_opt	0.344593	0.0345544	0.152343		rxn5185	0.101187	1.86896
MACE_deltaL	0.025006	0.0540987		MACE_deltaL	-0.0339938	1.02749		ts_221_1_A-E-19_opt	21	0.0140377	0.0615806	0.714396	0.20026		MACE_deltaL	25	0.0747664		ts_41_1_S-A-15_opt	0.300735	0.0822242	0.00037575		rxn5271	0.275787	1.95248
MACE_deltaL	0.0378927	0.0294706		MACE_deltaL	0.0332134	0.254708		ts_288_1_NO2-A-3-b_opt	8	0.0247956	0.0203459	0.526678	0.581935		MACE_deltaL	11	0.0460465		ts_41_2_A-D-1_opt	1.13243	0.0269449	0.654054		rxn7538	0.0356901	3.94335
MACE_deltaL	0.0470176	0.0412418		MACE_deltaL	-0.0342434	0.365014		ts_261_1_NO2-B-8-e_opt	24	0.0360067	0.0433905	0.00438738	1.48593		MACE_deltaL	18	0.0664602		ts_41_2_RR-B-7-a_opt	0.469068	0.0427276	0.359615		rxn8179	0.0587006	0.72649
MACE_deltaL	-0.0114277	0.0311807		MACE_deltaL	0.00286265	0.262392		ts_43_2_R-A-6_opt	23	0.362049	0.088364	1.67742	0.498142		MACE_deltaL	19	0.0506122		ts_424_3_S-B-3-a_opt	0.473953	0.0505215	0.0646701		rxn3300	0.0808204	8.48077
MACE_deltaL	0.0023749	0.0509725		MACE_deltaL	-0.0191063	0.433417		ts_127_1_NO2-A-1-e_opt	25	0.0627563	0.0466848	0.0250245	0.15864		MACE_deltaL	29	0.0830909		ts_426_2_R-A-7_opt	0.485067	0.094071	1.20888		rxn3899	0.188168	5.40105
MACE_deltaL	-0.0309871	0.584282		MACE_deltaL	0.0191592	0.461472		ts_259_1_RR-A-2-a_opt	22	0.0450142	0.501309	0.0681024	7.10818		MACE_deltaL	19	0.0705208		ts_428_1_E-1_opt	0.191486	0.225065	2.52194		rxn6460	0.0455119	2.01137
MACE_deltaL	-0.0269143	0.0516088		MACE_deltaL	0.0133465	0.122248		ts_270_1_NO2-B-8-d_opt	20	0.0280632	0.0383122	0.231577	0.924565		MACE_deltaL	22	0.0722917		ts_428_1_RR-A-8-c_opt	0.388501	0.12057	0.0936989		rxn8863	0.0523804	2.75116
MACE_deltaL	0.0348465	0.0354416		MACE_deltaL	0.0415016	0.493066		ts_152_1_RR-B-5-a_opt	13	0.0261783	0.0558067	0.668344	1.34651		MACE_deltaL	21	0.0733333		ts_42_1_R-B-3_opt	0.504853	0.131723	0.284387		rxn6697	0.162762	4.04354
MACE_deltaL	0.0235813	0.0366845		MACE_deltaL	-0.0204007	0.211716		ts_139_1_S-G-6_opt	21	0.0296837	0.127273	0.274128	0.0253925		MACE_deltaL	24	0.0734444		ts_42_1_S-A-17_opt	0.497743	0.0673897	1.26308		rxn6237	0.214171	4.77969
MACE_deltaL	-0.0216884	0.0426188		MACE_deltaL	-0.010795	0.455816		ts_191_1_R-B-14_opt	26	0.055005	0.048421	0.0285892	0.436633		MACE_deltaL	26	0.0885606		ts_42_4_S-C-12_opt	0.167672	0.534754	3.72859		rxn1115	0.044241	7.03579
MACE_deltaL	-0.0165152	0.0568459		MACE_deltaL	-0.0391505	0.232577		ts_275_1_S-D-2_opt	16	0.0935909	0.0617086	0.857196	0.120373		MACE_deltaL	18	0.0642466		ts_430_1_NO2-A-11-a_opt	0.330359	0.162011	0.263701		rxn1145	0.0248073	0.411984
MACE_deltaL	0.0661512	0.0204254		MACE_deltaL	-0.0177717	0.58101		ts_55_2_A-E-2_opt	17	0.0656008	0.0611622	0.372098	0.0079888		MACE_deltaL	20	0.0713684		ts_431_1_R-A-1_opt	0.678383	0.111932	0.555113		rxn1856	0.0478148	4.03721
MACE_deltaL	0.023912	0.112201		MACE_deltaL	0.015092	0.0456317		ts_368_1_RR-A-8-c_opt	21	0.0614098	0.0580891	0.176554	0.352249		MACE_deltaL	11	0.0589394		ts_432_1_RR-A-8-c_opt	0.401567	0.0358945	0.182762		rxn4046	0.0744303	6.6971
MACE_deltaL	0.00851817	0.0536854		MACE_deltaL	0.0302795	0.222931		ts_87_2_A-I-3_opt	15	0.0277254	0.0371883	0.0830726	0.171126		MACE_deltaL	24	0.0789908		ts_432_1_RR-B-1-b_opt	0.271469	0.6395	0.516811		rxn4425	0.105532	4.42478
MACE_deltaL	0.00878884	0.0141153		MACE_deltaL	-0.0368866	0.0941658		ts_73_1_S-A-9_opt	28	0.0666453	0.199786	0.0438428	1.43558		MACE_deltaL	14	0.0631387		ts_436_1_R-A-3_opt	0.516503	0.157816	0.024828		rxn7970	0.0204268	5.9942
MACE_deltaL	0.0741921	0.0296947		MACE_deltaL	0.0347842	2.1458		ts_65_1_RR-A-13-c_opt	27	0.0828267	0.0669593	0.243606	0.773711		MACE_deltaL	31	0.109521		ts_437_1_RR-B-6-a_opt	0.528487	0.21412	0.59472		rxn3135	0.41264	2.35746
MACE_deltaL	-0.0710986	0.0202155		MACE_deltaL	0.0542255	0.734844		ts_399_1_RR-B-6-b_opt	10	0.0051648	0.0807475	0.018913	0.229316		MACE_deltaL	19	0.061828		ts_43_1_R-B-13_opt	0.18979	0.133077	0.338386		rxn9401	0.168626	0.0677046
MACE_deltaL	-0.076149	0.0423995		MACE_deltaL	0.0165374	1.75409		ts_30_1_S-A-19_opt	14	0.031317	0.0537105	0.297171	0.137835		MACE_deltaL	22	0.0729167		ts_43_2_R-A-6_opt	0.540196	0.088364	0.498164		rxn6577	0.0605536	6.44092
MACE_deltaL	0.0139876	0.0302256		MACE_deltaL	0.0750718	0.220446		ts_175_1_R-B-2_opt	23	0.0240108	0.0545076	0.255192	0.738961		MACE_deltaL	30	0.096391		ts_440_1_NO2-A-11-d_opt	0.334175	0.154164	0.655721		rxn4164	0.0194748	0.175481
MACE_deltaL	-0.0307084	0.579161		MACE_deltaL	-0.0309516	2.48799		ts_199_2_A-E-18_opt	26	0.127612	0.30536	0.261946	0.603568		MACE_deltaL	32	0.103204		ts_443_1_NO2-A-11-d_opt	0.540289	0.0897221	0.0159997		rxn6423	0.0259914	1.51601
MACE_deltaL	0.0163797	0.0900592		MACE_deltaL	-0.0497862	0.207497		ts_56_1_S-F-4_opt	21	0.0825087	0.225985	0.641961	0.575174		MACE_deltaL	33	0.113261		ts_444_1_S-A-15_opt	0.408031	0.449904	0.135513		rxn1646	0.0347666	5.96885
MACE_deltaL	0.0236018	0.0220643		MACE_deltaL	-0.0711488	0.0902139		ts_64_1_RR-B-6-b_opt	19	0.405731	0.163381	0.199735	0.190632		MACE_deltaL	17	0.055		ts_446_1_NO2-A-11-d_opt	0.265565	0.0887803	0.0856567		rxn1702	0.0481832	3.37715
MACE_deltaL	-0.0257339	1.22103		MACE_deltaL	0.0598418	4.22245		ts_42_4_S-C-12_opt	21	0.030687	0.534754	0.0801172	3.72843		MACE_deltaL	14	0.0446		ts_448_1_NO2-A-11-a_opt	0.420401	0.0484901	0.0855626		rxn0541	0.175695	4.44168
MACE_deltaL	0.0117703	0.0587437		MACE_deltaL	0.0261746	0.191911		ts_36_3_S-B-3-a_opt	14	0.0281997	0.152917	0.376423	0.669831		MACE_deltaL	13	0.0705		ts_448_1_NO2-A-11-d_opt	0.430151	0.40499	1.72223		rxn3080	0.172036	10.2734
MACE_deltaL	-0.0377576	0.02151		MACE_deltaL	-0.00222339	0.0164667		ts_191_1_A-E-6_opt	31	0.715398	0.185317	4.12964	0.71319		MACE_deltaL	17	0.050625		ts_45_1_NO2-A-3-d_opt	1.03991	0.0387209	1.33782		rxn8685	0.124162	4.31659
MACE_deltaL	-0.0287946	0.0622826		MACE_deltaL	0.0111987	0.79456		ts_100_1_A-I-2_opt	34	0.0456098	0.046453	0.0789833	0.233939		MACE_deltaL	19	0.0652		ts_45_1_S-C-2-ab_opt	0.548779	0.0466337	0.377369		rxn3971	0.0470639	5.63309
MACE_deltaL	0.0724023	0.0312631		MACE_deltaL	-0.0450196	0.290831		ts_366_1_RR-A-6_opt	27	0.0768858	0.137683	0.00843716	0.0587803		MACE_deltaL	30	0.0952113		ts_45_2_NO2-A-8-a_opt	0.642141	0.167016	0.608849		rxn9065	0.0142558	0.0661141
MACE_deltaL	-0.0724689	0.0573538		MACE_deltaL	0.0978301	0.485202		ts_361_1_E-2-b_opt	14	0.00663799	0.0335588	0.125149	0.110216		MACE_deltaL	47	0.232454		ts_46_1_S-C-4_opt	0.199362	0.050146	0.716709		rxn5040	0.0453431	0.915866
MACE_deltaL	0.00624708	0.0468194		MACE_deltaL	0.00516885	0.28219		ts_53_1_A-D-1_opt	16	0.0242107	0.0322096	0.0205715	0.366483		MACE_deltaL	19	0.057284		ts_46_2_S-C-10_opt	0.133369	0.948586	9.79288		rxn6798	0.0738085	0.80237
MACE_deltaL	-0.0146983	0.287613		MACE_deltaL	0.00437579	0.0600598		ts_118_1_NO2-A-6-b_opt	19	0.0739348	0.196034	0.173712	1.27955		MACE_deltaL	17	0.0633824		ts_472_1_RR-A-2-a_opt	0.371131	0.0712303	0.148662		rxn1924	0.0155852	0.218519
MACE_deltaL	0.0593265	0.038943		MACE_deltaL	0.0290307	0.239721		ts_262_1_S-B-3-a_opt	12	0.0486317	0.112858	0.345384	0.545073		MACE_deltaL	15	0.05375		ts_473_2_R-A-7_opt	0.479319	0.125065	0.572661		rxn3373	0.0541046	5.18575
MACE_deltaL	0.0265994	0.0121692		MACE_deltaL	0.0192404	0.123271		ts_186_1_S-B-11_opt	26	0.0638003	0.114656	0.11991	0.319808		MACE_deltaL	20	0.0777953		ts_479_2_R-A-7_opt	0.409946	0.226257	0.820086		rxn1320	0.207803	5.553
MACE_deltaL	-0.0970076	0.067448		MACE_deltaL	0.00895536	0.47564		ts_66_1_NO2-A-1-c_opt	19	0.0587437	0.127376	0.191911	0.468922		MACE_deltaL	18	0.0578947		ts_47_1_A-E-13_opt	0.958764	0.0973787	0.715532		rxn5469	0.0693175	7.00059
MACE_deltaL	0.02577	0.0418631		MACE_deltaL	-0.031619	0.649763		ts_64_1_NO2-A-5-e_opt	25	0.0592624	0.14594	0.333535	0.13862		MACE_deltaL	26	0.0813433		ts_487_1_RR-A-3-a_opt	0.181019	0.0569881	0.0912928		rxn5602	0.061154	5.28352
MACE_deltaL	0.021398	0.0847142		MACE_deltaL	0.0188587	0.00942928		ts_160_1_NO2-A-4-d_opt	24	0.0376065	0.102654	0.455098	0.569346		MACE_deltaL	29	0.10085		ts_48_2_A-E-23_opt	0.990723	0.0363169	0.396277		rxn6859	0.224833	11.5129
MACE_deltaL	0.00801179	0.0642899		MACE_deltaL	0.075281	0.262262		ts_172_1_S-G-4_opt	24	0.399439	0.102473	0.453831	0.386916		MACE_deltaL	19	0.0671579		ts_48_2_S-C-16_opt	0.449356	0.0711656	0.356363		rxn8126	0.0658164	1.22012
MACE_deltaL	-0.0576281	0.0968255		MACE_deltaL	0.0538168	0.869891		ts_115_1_RR-A-1_opt	15	0.011819	0.0604764	0.245223	0.350815		MACE_deltaL	44	0.159762		ts_493_1_S-B-5-a_opt	0.528043	0.0241283	0.0121626		rxn9318	0.0529592	2.65009
MACE_deltaL	-0.0508665	0.145624		MACE_deltaL	0.0637275	0.0304628		ts_61_1_A-A-2_opt	20	0.112201	0.121148	0.0456317	0.0934219		MACE_deltaL	24	0.0832143		ts_49_1_A-E-1_opt	0.794135	0.0416898	0.349029		rxn9485	0.0515991	0.409432
MACE_deltaL	-0.00344446	0.0438488		MACE_deltaL	-0.0204486	0.294052		ts_28_1_S-A-15_opt	30	0.215835	0.248026	0.710749	0.589695		MACE_deltaL	21	0.0590244		ts_49_1_A-I-4_opt	0.848197	0.08031	0.825219		rxn0903	0.143885	6.89348
MACE_deltaL	-0.0631959	0.10966		MACE_deltaL	-0.0395842	1.25769		ts_416_1_R-A-1_opt	10	0.00389077	0.0127817	0.122648	0.344207		MACE_deltaL	18	0.0662979		ts_49_2_A-E-24_opt	0.578395	0.0422832	0.959364		rxn7246	0.0258973	3.17436
MACE_deltaL	0.0361452	0.0277254		MACE_deltaL	-0.00503148	0.0830726		ts_440_1_NO2-A-11-d_opt	28	0.0271579	0.154164	0.0950828	0.655693		MACE_deltaL	22	0.0612381		ts_49_2_R-B-7_opt	0.514332	0.0363138	0.939299		rxn2597	0.0505511	0.653026
MACE_deltaL	-0.0739334	0.0460393		MACE_deltaL	0.002229	1.02077		ts_221_1_R-A-2_opt	18	0.0150572	0.157094	0.424579	0.257095		MACE_deltaL	21	0.0632381		ts_4_1_A-E-24_opt	0.637846	1.08438	3.34074		rxn7714	0.0445786	3.88913
MACE_deltaL	0.0200231	0.0317317		MACE_deltaL	0.0437677	0.0921308		ts_12_1_S-B-7_opt	18	0.572128	0.594324	0.467037	0.910565		MACE_deltaL	23	0.0664935		ts_4_1_RR-B-2-b_opt	0.505401	0.10901	0.433361		rxn9789	0.0292406	1.60714
MACE_deltaL	-0.0515054	1.37357		MACE_deltaL	-0.0676986	9.66707		ts_234_1_E-2-b_opt	14	0.0516401	0.0409036	0.0245666	1.71452		MACE_deltaL	24	0.0679808		ts_4_1_S-C-11_opt	0.62081	0.665424	13.215		rxn7045	0.104598	2.58447
MACE_deltaL	-0.048826	0.0388696		MACE_deltaL	0.061182	0.671479		ts_487_1_RR-A-3-a_opt	28	0.0508554	0.0569881	0.547609	0.0912888		MACE_deltaL	15	0.0494545		ts_50_1_E-2-a_opt	0.516232	0.00423707	1.3452		rxn9047	0.0566542	0.105753
MACE_deltaL	0.0584443	0.248212		MACE_deltaL	-0.00632032	0.282022		ts_301_1_S-C-2-ab_opt	18	0.0229143	0.0649491	0.203468	0.351194		MACE_deltaL	11	0.0459574		ts_50_1_NO2-A-6-e_opt	0.654826	0.025285	0.692073		rxn1364	0.0847609	9.64797
MACE_deltaL	-0.0349976	0.188675		MACE_deltaL	-0.0170752	0.0904307		ts_396_1_S-A-9_opt	24	0.045168	0.101615	0.547244	0.319793		MACE_deltaL	14	0.0633333		ts_50_1_NO2-A-9-a_opt	0.861181	0.645014	8.42981		rxn7777	0.132236	1.63035
MACE_deltaL	-0.00480776	0.0499638		MACE_deltaL	-0.0404842	0.294965		ts_201_1_S-C-2-aa_opt	24	0.0148727	0.0204817	0.239289	0.436226		MACE_deltaL	15	0.0614894		ts_50_1_R-B-9_opt	0.33174	0.11597	1.111		rxn9277	0.0751234	1.62214
MACE_deltaL	0.0515137	0.203469		MACE_deltaL	-0.0661943	0.086891		ts_50_1_E-2-a_opt	10	0.0117924	0.00423707	0.463897	1.34514		MACE_deltaL	16	0.0687726		ts_50_1_S-A-13_opt	0.383616	0.101139	0.247474		rxn5405	0.0658547	1.59505
MACE_deltaL	-0.0811022	0.0364212		MACE_deltaL	0.0329268	0.0473379		ts_11_1_NO2-A-7-d_opt	27	0.401677	0.421951	0.198387	0.655022		MACE_deltaL	30	0.0823232		ts_516_1_S-A-15_opt	0.390187	0.0487393	0.227886		rxn1004	0.0205127	1.00312
MACE_deltaL	0.042719	0.0229143		MACE_deltaL	0.00293272	0.203468		ts_235_1_RR-A-9-a_opt	30	0.062901	0.0702587	0.520583	0.132921		MACE_deltaL	25	0.0654839		ts_519_1_R-A-7_opt	0.630241	0.0525575	0.520022		rxn4438	0.0427695	0.91476
MACE_deltaL	0.0308914	0.0863741		MACE_deltaL	-0.0515984	1.03102		ts_91_2_R-B-10_opt	21	0.155003	0.360243	2.12452	1.14311		MACE_deltaL	21	0.0692771		ts_52_1_E-2-b_opt	0.385588	0.00758317	0.42676		rxn8003	0.0835008	1.83487
MACE_deltaL	-0.0426041	0.0392996		MACE_deltaL	-0.0518032	0.151007		ts_396_1_NO2-A-6-d_opt	19	0.0352924	0.0158885	0.202398	0.0838619		MACE_deltaL	22	0.0758929		ts_52_1_NO2-A-11-c_opt	0.716753	0.128451	1.66749		rxn8268	0.0322414	1.03064
MACE_deltaL	-0.0180453	0.0935909		MACE_deltaL	-0.0134314	0.857196		ts_386_1_RR-B-7-a_opt	19	0.0273085	0.0366078	0.0579762	0.711147		MACE_deltaL	44	0.153916		ts_52_1_NO2-A-11-e_opt	0.499084	0.752353	0.546083		rxn9429	0.164935	0.0476778
MACE_deltaL	-0.0442875	0.0754888		MACE_deltaL	0.0667609	0.881312		ts_70_1_NO2-B-11-c_opt	24	0.0146262	0.0426099	0.789316	0.524979		MACE_deltaL	18	0.0572881		ts_52_1_RR-A-1_opt	0.835655	0.0670683	0.0745539		rxn1965	0.0581369	5.91423
MACE_deltaL	-0.0173771	0.0985647		MACE_deltaL	-0.0103837	0.59781		ts_93_1_NO2-A-12-d_opt	17	0.0343569	0.106351	0.229619	0.185365		MACE_deltaL	21	0.0606818		ts_532_1_S-A-17_opt	0.436673	0.090871	0.0840807		rxn1519	0.0219933	0.160913
MACE_deltaL	-0.0165267	0.320641		MACE_deltaL	-0.0601257	1.23652		ts_58_1_R-B-4_opt	16	0.0084706	0.0205765	0.914119	0.0331		MACE_deltaL	24	0.0839456		ts_53_1_A-D-1_opt	0.773726	0.0322096	0.366499		rxn9282	0.527379	2.05584
MACE_deltaL	0.103599	0.0255012		MACE_deltaL	-0.00982972	0.0205831		ts_58_2_A-F-3_opt	28	0.0270687	0.0524469	0.394582	0.737916		MACE_deltaL	14	0.0515294		ts_547_1_RR-A-9-a_opt	0.569822	0.0656293	1.48704		rxn2360	0.0399783	7.87679
MACE_deltaL	0.037075	0.0447101		MACE_deltaL	-0.0109089	0.448354		ts_365_1_NO2-A-1-d_opt	24	0.323633	0.395912	0.756225	0.470656		MACE_deltaL	20	0.0622619		ts_549_1_R-A-3_opt	0.485191	0.062838	1.02036		rxn0491	0.0602834	2.7237
MACE_deltaL	0.0375121	0.030485		MACE_deltaL	-0.107875	0.00158387		ts_316_1_NO2-A-9-b_opt	15	0.0269137	0.210411	0.0526997	0.452951		MACE_deltaL	22	0.0713402		ts_54_1_R-A-5_opt	0.465632	0.183753	0.326298		rxn0397	0.130349	5.31723
MACE_deltaL	0.00391185	0.0629235		MACE_deltaL	-0.00217179	0.0556889		ts_19_1_A-E-14_opt	27	0.168597	1.49897	0.415001	3.55458		MACE_deltaL	12	0.0489855		ts_54_1_RR-B-7-a_opt	0.666201	0.0226335	0.369896		rxn1755	0.0542419	0.333007
MACE_deltaL	-0.0235738	0.549355		MACE_deltaL	-0.00923738	0.189352		ts_349_2_NO2-B-3-d_opt	18	0.021728	0.334436	0.340402	0.598238		MACE_deltaL	20	0.0753986		ts_54_1_S-B-12_opt	0.479298	0.100856	1.60152		rxn2198	0.0380153	1.04683
MACE_deltaL	-0.0200036	0.0343569		MACE_deltaL	0.0278483	0.229619		ts_97_3_S-C-11_opt	21	0.0495873	0.110469	0.250617	0.586177		MACE_deltaL	22	0.0740517		ts_54_2_A-E-26_opt	0.656736	0.4405	1.47995		rxn3590	0.124852	2.19302
MACE_deltaL	0.0255812	0.498005		MACE_deltaL	0.0739582	0.152591		ts_379_1_RR-A-3-a_opt	29	0.0352471	0.058999	0.42412	0.491448		MACE_deltaL	20	0.0683158		ts_55_1_NO2-A-11-a_opt	0.275224	0.0768532	0.562484		rxn8346	0.0307808	11.5324
MACE_deltaL	-0.0465808	0.128095		MACE_deltaL	0.0450626	0.219513		ts_218_1_RR-B-6-b_opt	17	0.364054	0.364221	0.0789433	0.175253		MACE_deltaL	19	0.0664286		ts_55_1_S-A-8_opt	0.230756	0.0415272	0.259455		rxn0144	0.182522	4.90909
MACE_deltaL	0.0240003	0.399439		MACE_deltaL	-0.0107555	0.453831		ts_41_1_RR-A-9-a_opt	31	0.0808787	0.0345544	0.0274969	0.152337		MACE_deltaL	25	0.0748673		ts_55_2_A-E-2_opt	0.685166	0.0611622	0.00798915		rxn5400	0.0755622	1.53154
MACE_deltaL	-0.00673659	0.0748467		MACE_deltaL	-0.044261	0.223557		ts_50_1_S-A-13_opt	35	0.0489028	0.101139	0.734213	0.247463		MACE_deltaL	27	0.0986243		ts_565_2_R-A-7_opt	0.35486	0.082229	0.0139829		rxn9870	0.140724	4.27141
MACE_deltaL	-0.0044274	0.0113234		MACE_deltaL	0.102934	0.134086		ts_116_1_NO2-A-3-d_opt	11	0.0244303	0.0197759	0.169806	0.0136437		MACE_deltaL	23	0.0724762		ts_566_1_S-A-15_opt	0.491592	0.179067	0.0102989		rxn7847	0.021194	3.34895
MACE_deltaL	0.0618636	0.0798786		MACE_deltaL	0.00236874	0.286359		ts_80_1_NO2-A-11-d_opt	29	0.0244781	1.10105	0.461178	1.41834		MACE_deltaL	17	0.0609677		ts_56_1_A-E-8_opt	0.508786	0.122067	0.358107		rxn2212	0.147827	0.484329
MACE_deltaL	0.0317981	0.128553		MACE_deltaL	0.000557172	0.29381		ts_436_1_R-A-3_opt	22	0.0291926	0.157816	0.427607	0.024827		MACE_deltaL	26	0.0805618		ts_56_1_NO2-B-8-e_opt	0.252324	0.0540411	0.0835186		rxn6521	0.100515	9.24258
MACE_deltaL	-0.0112782	0.15293		MACE_deltaL	-0.000965003	0.466628		ts_134_1_S-B-9_opt	29	0.0929307	0.503733	0.0826787	0.14835		MACE_deltaL	24	0.0745161		ts_56_1_RR-A-3-b_opt	0.151334	0.0467333	0.135283		rxn5237	0.107866	4.45039
MACE_deltaL	-0.0130393	0.109664		MACE_deltaL	0.00792339	1.20156		ts_208_1_NO2-A-8-b_opt	19	0.725655	0.826818	0.987509	0.984823		MACE_deltaL	20	0.0732877		ts_56_1_S-F-4_opt	0.398492	0.225985	0.575199		rxn2503	0.0237999	0.537615
MACE_deltaL	-0.0597705	0.0375323		MACE_deltaL	-0.00577442	0.269272		ts_36_1_S-A-6_opt	25	0.0317317	0.059271	0.0921308	0.0327027		MACE_deltaL	22	0.0841579		ts_57_1_S-A-14_opt	0.569129	0.294889	0.795446		rxn3256	0.0345606	1.87908
MACE_deltaL	-0.0410388	0.0864133		MACE_deltaL	-0.0229465	0.281584		ts_148_2_A-E-19_opt	29	0.0354104	0.0679903	0.152255	0.430933		MACE_deltaL	21	0.0629808		ts_57_2_A-E-4_opt	0.661099	0.035711	0.0910468		rxn3464	0.0264628	1.9466
MACE_deltaL	0.061813	0.156097		MACE_deltaL	-0.0218744	0.060625		ts_213_1_A-E-2_opt	22	0.683056	0.189778	0.693026	0.30821		MACE_deltaL	25	0.0856716		ts_588_2_R-A-7_opt	0.496298	0.045215	1.27222		rxn2693	0.027581	4.99629
MACE_deltaL	0.00865307	0.0240157		MACE_deltaL	-0.00131013	0.290153		ts_181_1_S-C-2-aa_opt	21	0.156097	0.155769	0.060625	0.420996		MACE_deltaL	20	0.0654237		ts_58_1_R-B-4_opt	0.47827	0.0205765	0.0331015		rxn4575	0.0664798	2.46805
MACE_deltaL	0.0333171	0.0244781		MACE_deltaL	-0.021737	0.461178		ts_391_2_R-A-5_opt	18	0.0620356	0.0843576	0.254818	0.0717781		MACE_deltaL	22	0.0771329		ts_58_1_RR-A-3-b_opt	0.233669	0.0553987	0.293725		rxn2819	0.197748	6.18831
MACE_deltaL	-0.06125	0.123883		MACE_deltaL	-0.0285138	0.287653		ts_37_1_S-C-7_opt	21	0.0935439	0.13036	0.450117	0.65504		MACE_deltaL	27	0.0816667		ts_58_1_S-D-13_opt	0.330076	0.0612439	0.698345		rxn8715	0.0662373	0.137316
MACE_deltaL	0.0401885	0.0204828		MACE_deltaL	0.00425721	0.0296528		ts_69_1_NO2-A-7-b_opt	22	0.0565909	0.365253	1.28255	1.1151		MACE_deltaL	25	0.0792562		ts_58_2_A-E-8_opt	0.510044	0.0740676	1.91862		rxn0016	0.128697	0.848525
MACE_deltaL	-0.0395377	0.0130325		MACE_deltaL	-0.0101991	0.0408838		ts_366_1_S-G-5_opt	26	0.0830398	0.0494232	0.0766938	0.0102727		MACE_deltaL	10	0.0573913		ts_58_2_A-F-3_opt	0.369226	0.0524469	0.737948		rxn6650	0.0486211	4.15825
MACE_deltaL	-0.0157189	0.0298049		MACE_deltaL	0.0601597	0.72805		ts_144_1_NO2-B-7-e_opt	30	0.761749	0.0563264	1.59043	0.226767		MACE_deltaL	16	0.0568817		ts_59_1_NO2-A-12-d_opt	0.499999	0.0097786	0.128718		rxn4353	0.0134754	0.597577
MACE_deltaL	0.0148478	0.121544		MACE_deltaL	-0.106039	0.307829		ts_36_1_NO2-C-3-e_opt	27	0.136689	1.14813	0.623954	3.48191		MACE_deltaL	17	0.0733333		ts_59_1_S-B-4-a_opt	0.260957	0.282579	0.312161		rxn7431	0.15128	2.90941
MACE_deltaL	0.0558889	0.0291926		MACE_deltaL	0.0436603	0.427607		ts_215_1_S-A-12_opt	28	0.541588	0.271453	3.04438	0.864369		MACE_deltaL	26	0.0777895		ts_59_1_S-C-15_opt	0.41555	0.0495056	0.381427		rxn5920	0.0241167	6.02367
MACE_deltaL	-0.0996904	0.0281754		MACE_deltaL	0.0498434	0.941353		ts_255_1_R-B-2_opt	14	0.0123934	0.0116634	0.0420773	0.549502		MACE_deltaL	19	0.0728		ts_5_1_E-2-a_opt	0.577619	0.0138489	0.0644866		rxn8910	0.0380956	3.7637
MACE_deltaL	-0.00228888	0.3511		MACE_deltaL	-0.0829356	0.020039		ts_431_1_R-A-1_opt	17	0.0270152	0.111932	0.618469	0.555089		MACE_deltaL	20	0.0756209		ts_5_1_NO2-A-1-e_opt	0.416647	0.0647852	0.445934		rxn8828	0.120661	9.78484
MACE_deltaL	0.0400938	0.013032		MACE_deltaL	-0.0137075	0.121675		ts_228_1_NO2-B-8-d_opt	19	0.0751713	0.142135	0.0808073	0.00833047		MACE_deltaL	26	0.0776543		ts_5_1_NO2-A-7-e_opt	0.343057	0.0535425	0.0750321		rxn10045	0.133848	1.47421
MACE_deltaL	-0.0129893	0.761749		MACE_deltaL	-0.0148576	1.59043		ts_318_1_NO2-B-7-d_opt	26	0.156041	0.075238	0.674843	0.339429		MACE_deltaL	30	0.105403		ts_5_1_NO2-A-9-b_opt	0.689311	0.0525903	0.204473		rxn5091	0.130062	17.3678
MACE_deltaL	-0.0115296	0.0435798		MACE_deltaL	-0.0563005	0.449201		ts_296_1_NO2-B-12-d_opt	17	0.0169386	0.0389466	0.543984	0.101239		MACE_deltaL	14	0.0609649		ts_5_1_R-A-5_opt	0.503996	0.0592841	0.5673		rxn6251	0.131739	8.55788
MACE_deltaL	-0.00125924	0.838155		MACE_deltaL	-0.0311127	0.347339		ts_351_2_A-E-8_opt	19	0.0177301	0.0403047	0.0536631	0.454194		MACE_deltaL	18	0.0660185		ts_5_1_R-B-13_opt	0.141436	0.0470096	0.0107588		rxn9933	0.0744573	0.992137
MACE_deltaL	0.00196015	0.146521		MACE_deltaL	-0.044423	0.924064		ts_443_1_NO2-A-11-d_opt	27	0.0479149	0.0897221	0.15092	0.015999		MACE_deltaL	31	0.107125		ts_5_1_S-C-11_opt	0.593735	0.389499	1.49331		rxn6748	0.372302	9.20859
MACE_deltaL	0.0461301	0.0395558		MACE_deltaL	0.0700908	1.00564		ts_95_1_R-B-12_opt	24	0.0526606	0.111199	0.160425	0.511524		MACE_deltaL	15	0.056129		ts_60_1_NO2-A-10-b_opt	0.775463	0.0384026	0.551338		rxn2764	0.222323	7.71261
MACE_deltaL	0.0429801	0.0515886		MACE_deltaL	0.0374271	0.173434		ts_13_2_A-E-10_opt	17	0.0894779	0.164004	0.585387	0.683165		MACE_deltaL	18	0.0672222		ts_60_1_NO2-A-8-c_opt	0.590014	0.285707	0.904853		rxn0308	0.311711	4.23208
MACE_deltaL	0.0791767	0.0227539		MACE_deltaL	0.0508622	0.00493259		ts_173_1_NO2-B-8-d_opt	18	0.0209203	0.194014	0.727879	0.0361862		MACE_deltaL	28	0.0859551		ts_61_1_A-A-2_opt	0.152082	0.121148	0.0934259		rxn6392	0.0308209	1.78628
MACE_deltaL	-0.0113878	0.0379887		MACE_deltaL	0.0288669	0.203078		ts_267_1_S-A-8_opt	23	0.0515886	0.131498	0.173434	0.49544		MACE_deltaL	14	0.056		ts_61_1_R-A-2_opt	0.320829	0.0483214	0.6111		rxn7425	0.0748495	4.24588
MACE_deltaL	-0.0419202	0.0633681		MACE_deltaL	-0.0451621	1.022		ts_58_2_A-E-8_opt	23	0.0392863	0.0740676	0.799651	1.91854		MACE_deltaL	8	0.04575		ts_62_1_NO2-A-1-c_opt	0.444867	0.0695075	0.224337		rxn10052	0.0476499	0.8941
MACE_deltaL	0.0293827	0.0297239		MACE_deltaL	-0.0209808	0.081204		ts_157_1_NO2-B-12-d_opt	19	0.0372351	0.061617	0.192771	0.598974		MACE_deltaL	20	0.0726452		ts_62_1_NO2-A-11-c_opt	0.427768	0.104158	0.673935		rxn4623	0.189112	1.43851
MACE_deltaL	0.0127537	0.51529		MACE_deltaL	0.019575	0.104743		ts_71_1_S-A-6_opt	24	0.0695762	0.053452	0.0660236	0.386697		MACE_deltaL	31	0.0980645		ts_62_1_NO2-B-2-d_opt	0.24338	0.0166549	0.771438		rxn8195	0.045924	1.44018
MACE_deltaL	-0.0403551	0.15852		MACE_deltaL	-0.0488851	1.07328		ts_52_1_RR-A-1_opt	13	0.104859	0.0670683	0.0405933	0.0745507		MACE_deltaL	17	0.06048		ts_62_1_RR-A-8-c_opt	0.222669	0.468134	0.303014		rxn2335	0.102531	14.3426
MACE_deltaL	0.0352775	0.0510373		MACE_deltaL	0.0285199	0.280742		ts_22_2_A-E-9_opt	25	1.00315	1.22254	0.570257	1.13873		MACE_deltaL	26	0.0802581		ts_63_1_NO2-B-12-d_opt	0.970742	0.0517087	0.520765		rxn7141	0.0135271	0.736835
MACE_deltaL	0.0274638	0.0223911		MACE_deltaL	-0.00961302	0.473102		ts_203_1_S-A-17_opt	25	0.030833	0.10555	0.218452	0.145215		MACE_deltaL	20	0.0657471		ts_63_1_S-H-1_opt	1.03835	0.0818352	2.46714		rxn0641	0.140824	0.889938
MACE_deltaL	-0.0220448	0.0387559		MACE_deltaL	-0.0149928	0.269036		ts_15_1_NO2-A-5-e_opt	20	0.02518	0.0627894	0.0365974	0.0814256		MACE_deltaL	27	0.0865363		ts_64_1_NO2-A-5-e_opt	0.560297	0.14594	0.138626		rxn3312	0.0796729	3.35713
MACE_deltaL	-0.00537456	0.0466031		MACE_deltaL	0.0284384	0.3754		ts_46_1_S-C-4_opt	29	0.0307429	0.050146	0.301448	0.716678		MACE_deltaL	17	0.057033		ts_64_1_RR-B-6-b_opt	0.221453	0.163381	0.19064		rxn1199	0.0591682	3.2391
MACE_deltaL	-0.0174825	0.0514006		MACE_deltaL	0.0177705	0.259953		ts_410_1_S-A-19_opt	15	0.0994154	0.102448	1.1219	2.31065		MACE_deltaL	19	0.0655556		ts_65_1_RR-A-13-c_opt	0.294913	0.0669593	0.773745		rxn6277	0.373053	3.70025
MACE_deltaL	0.0241336	0.0711383		MACE_deltaL	-0.0144386	0.0962544		ts_62_1_NO2-A-11-c_opt	26	0.0553234	0.104158	0.201352	0.673906		MACE_deltaL	26	0.0910891		ts_66_1_A-E-5_opt	0.456785	0.0263935	0.256176		rxn8776	0.0245101	2.63426
MACE_deltaL	-0.00804445	0.029446		MACE_deltaL	0.0463732	0.185769		ts_289_1_NO2-B-11-d_opt	20	0.0624893	0.504751	0.360139	1.43596		MACE_deltaL	22	0.0800565		ts_66_1_NO2-A-1-c_opt	0.55462	0.127376	0.468942		rxn4097	0.960635	3.61891
MACE_deltaL	-0.0490696	0.0594118		MACE_deltaL	-0.0432425	0.390343		ts_126_1_RR-A-6_opt	25	0.0808276	0.162205	0.0746679	0.749531		MACE_deltaL	24	0.0855238		ts_66_1_NO2-A-12-d_opt	0.70834	0.0335142	0.432419		rxn3387	0.0659781	0.147847
MACE_deltaL	0.0814559	0.0412897		MACE_deltaL	0.0246374	0.356203		ts_381_1_NO2-A-9-e_opt	17	0.0130926	0.0270234	0.0140905	0.462461		MACE_deltaL	22	0.0702941		ts_66_1_NO2-B-8-c_opt	0.592221	1.24878	2.72004		rxn4230	0.0194695	4.26145
MACE_deltaL	-0.0659712	0.0371331		MACE_deltaL	0.0237241	0.0103346		ts_253_2_E-2-a_opt	11	0.0490811	0.0933658	0.0743082	0.831459		MACE_deltaL	21	0.0830612		ts_66_1_S-A-12_opt	0.480423	1.21838	17.1609		rxn5698	0.0376051	0.175131
MACE_deltaL	-0.0295502	0.0172327		MACE_deltaL	-0.0123819	0.661968		ts_306_1_S-C-2-aa_opt	26	0.277646	0.0640686	0.11059	0.0414648		MACE_deltaL	17	0.0659375		ts_66_1_S-G-4_opt	0.552279	0.0352036	0.40763		rxn1531	0.0315113	1.29564
MACE_deltaL	-0.00953678	0.0730336		MACE_deltaL	0.0130453	0.0294163		ts_68_1_E-2-b_opt	16	0.02151	0.0711349	0.0164667	0.35683		MACE_deltaL	22	0.0610638		ts_66_2_A-E-20_opt	0.598544	0.0401134	1.56189		rxn4634	0.0842278	9.35648
MACE_deltaL	-0.0465645	0.0143942		MACE_deltaL	-0.0500445	0.137158		ts_52_1_NO2-A-11-e_opt	21	0.799097	0.752353	0.000373313	0.546059		MACE_deltaL	21	0.0666667		ts_676_2_R-A-7_opt	0.474695	0.48917	0.970248		rxn9253	0.0831065	1.08034
MACE_deltaL	0.0419581	0.0672921		MACE_deltaL	0.0369611	0.170789		ts_272_3_R-B-10_opt	20	0.330361	0.101298	1.01775	1.71276		MACE_deltaL	28	0.0892079		ts_67_1_NO2-A-1-c_opt	0.410151	0.0508533	0.107187		rxn10039	0.170551	0.735075
MACE_deltaL	-0.00843836	0.0882072		MACE_deltaL	-0.00739609	0.381562		ts_344_1_R-A-6_opt	19	0.0231742	0.0492594	0.112013	0.0896188		MACE_deltaL	20	0.0640659		ts_67_1_RR-A-13-c_opt	0.335515	0.0558358	0.785479		rxn5356	0.0731303	2.35375
MACE_deltaL	-0.0240634	0.045168		MACE_deltaL	-0.0209089	0.547244		ts_378_2_RR-B-7-a_opt	22	0.0252332	0.0315103	0.0572224	0.236903		MACE_deltaL	18	0.0701099		ts_67_2_R-A-11_opt	0.739177	0.0377613	0.582838		rxn8459	0.127926	2.19338
MACE_deltaL	-0.0883029	0.00389077		MACE_deltaL	0.0419604	0.122648		ts_355_1_S-D-9_opt	22	0.0920419	0.0815571	0.842368	0.594295		MACE_deltaL	21	0.0674667		ts_687_1_S-A-19_opt	0.546249	0.0474341	0.0289405		rxn1767	0.445994	8.40791
MACE_deltaL	-0.032903	0.127612		MACE_deltaL	-0.0281737	0.261946		ts_191_2_R-A-10_opt	13	0.0229448	0.074193	0.217378	0.363304		MACE_deltaL	18	0.0527083		ts_68_1_A-A-2_opt	0.449876	0.0619028	0.177031		rxn8807	0.545874	15.5094
MACE_deltaL	0.0557499	0.103406		MACE_deltaL	-0.0563385	1.00489		ts_108_1_NO2-B-8-d_opt	18	0.021016	0.0444088	0.343307	0.0352228		MACE_deltaL	12	0.0558333		ts_68_1_E-2-b_opt	0.318168	0.0711349	0.356846		rxn9306	0.0580229	12.0316
MACE_deltaL	0.0187701	0.0130926		MACE_deltaL	-0.0622652	0.0140905		ts_183_1_R-A-8_opt	28	0.113504	0.129714	0.148142	0.00982803		MACE_deltaL	13	0.0543333		ts_68_1_NO2-A-1-b_opt	0.397615	0.0267091	0.191422		rxn9546	0.0851196	7.54919
MACE_deltaL	-0.0123885	0.261093		MACE_deltaL	0.0242404	0.249739		ts_203_1_NO2-A-8-e_opt	24	0.0392882	0.0541074	0.195762	0.0109623		MACE_deltaL	23	0.0793793		ts_68_1_RR-A-13-c_opt	0.228478	0.57724	0.3687		rxn0838	0.0212502	2.59516
MACE_deltaL	-0.0323892	0.033947		MACE_deltaL	-0.0512172	0.182305		ts_220_1_A-D-2_opt	20	0.020806	0.0357852	0.126492	0.749556		MACE_deltaL	31	0.0983471		ts_693_1_S-A-19_opt	0.471279	0.514618	0.328126		rxn1504	0.03896	0.166387
MACE_deltaL	-0.0400771	0.0475725		MACE_deltaL	0.0701918	0.6752		ts_358_1_S-A-18_opt	18	0.0733854	0.239323	0.0288963	0.741594		MACE_deltaL	31	0.0957843		ts_69_1_NO2-A-7-b_opt	0.623672	0.365253	1.11515		rxn4870	0.0309842	5.47903
MACE_deltaL	-0.0672194	0.0366937		MACE_deltaL	-0.0832772	0.392866		ts_172_1_RR-A-3-a_opt	28	0.0493517	0.0700097	0.0125274	0.532224		MACE_deltaL	9	0.0524324		ts_69_1_R-B-2_opt	0.529538	0.0422114	0.375402		rxn4267	0.0701902	1.83217
MACE_deltaL	-0.0282539	0.10395		MACE_deltaL	0.0678583	0.39147		ts_87_1_A-E-23_opt	15	0.0358522	0.0512746	1.38901	0.0181025		MACE_deltaL	22	0.0765182		ts_6_1_NO2-B-7-e_opt	0.259828	0.892604	0.0136414		rxn6557	0.0356525	12.6957
MACE_deltaL	0.0213004	0.0478736		MACE_deltaL	0.0084407	0.171405		ts_32_1_RR-B-2-b_opt	24	0.063444	0.282564	0.454512	0.302178		MACE_deltaL	18	0.0586076		ts_701_1_S-A-17_opt	0.667062	0.0975608	1.22842		rxn5312	0.197611	12.4107
MACE_deltaL	0.0533644	0.0703888		MACE_deltaL	-0.00386852	0.364661		ts_168_1_RR-A-10_opt	30	0.0604855	0.0506835	0.0447669	0.26957		MACE_deltaL	26	0.0769863		ts_70_1_NO2-B-11-c_opt	0.488828	0.0426099	0.525002		rxn3020	0.0361898	2.29688
MACE_deltaL	0.030603	0.0843446		MACE_deltaL	-0.0217968	0.0216384		ts_334_1_S-A-5_opt	19	0.0510172	0.0922052	0.0991467	0.257786		MACE_deltaL	14	0.0541429		ts_70_1_NO2-B-12-e_opt	0.462464	0.0555436	0.305763		rxn0372	0.0552022	1.39751
MACE_deltaL	0.0639152	0.130624		MACE_deltaL	0.0159654	0.00975052		ts_46_2_S-C-10_opt	33	0.0701638	0.948586	0.602842	9.79246		MACE_deltaL	15	0.0497959		ts_70_1_S-A-16_opt	0.291985	0.125619	0.0340131		rxn3625	0.0666404	0.795893
MACE_deltaL	0.0294588	0.0463585		MACE_deltaL	-0.00150539	0.17382		ts_191_1_RR-A-10_opt	26	0.0163079	0.0402483	0.300547	0.358421		MACE_deltaL	24	0.0712903		ts_71_1_NO2-A-5-a_opt	0.449132	0.0830267	0.136542		rxn3676	0.0510124	0.0858989
MACE_deltaL	-0.0173553	0.0517917		MACE_deltaL	0.0441321	0.263707		ts_148_1_NO2-A-1-b_opt	20	0.498005	0.473458	0.152591	0.392327		MACE_deltaL	25	0.0762921		ts_71_1_S-A-6_opt	0.438022	0.053452	0.386714		rxn4221	0.0789712	3.52574
MACE_deltaL	0.0191656	0.104859		MACE_deltaL	0.00456911	0.0405933		ts_5_1_R-A-5_opt	15	0.0364212	0.0592841	0.0473379	0.567275		MACE_deltaL	30	0.110239		ts_72_1_A-E-19_opt	0.481777	0.12059	1.03093		rxn6579	0.0235718	0.342714
MACE_deltaL	-0.0249695	0.0686792		MACE_deltaL	0.00601207	0.378276		ts_224_1_A-E-5_opt	19	0.0472415	0.0360548	0.12484	0.221479		MACE_deltaL	21	0.0663636		ts_73_1_NO2-A-3-d_opt	0.788994	0.0480802	0.281441		rxn7724	0.0932923	6.57764
MACE_deltaL	-0.00771081	0.132961		MACE_deltaL	-0.0145445	0.599427		ts_218_1_NO2-A-4-d_opt	25	0.0540987	0.0388515	1.02749	0.934306		MACE_deltaL	29	0.0909202		ts_73_1_RR-B-6-a_opt	0.548694	0.233124	0.145612		rxn2922	0.113356	11.2115
MACE_deltaL	0.0300541	0.036209		MACE_deltaL	-0.00227782	0.249055		ts_111_1_R-B-10_opt	13	0.0305836	0.0353089	1.22353	0.468065		MACE_deltaL	24	0.0738874		ts_73_1_S-A-9_opt	0.47453	0.199786	1.43564		rxn2130	0.117697	7.30197
MACE_deltaL	-0.0460274	0.0516401		MACE_deltaL	0.0123121	0.0245666									MACE_deltaL	17	0.0535484		ts_74_1_NO2-A-10-d_opt	0.672842	0.0322917	0.128409		rxn1567	0.0557069	2.1756
MACE_deltaL	-0.0335247	0.0894779		MACE_deltaL	-0.0684067	0.585387									MACE_deltaL	15	0.0604167		ts_74_1_NO2-A-2-d_opt	0.43701	1.63279	0.335184		rxn4287	0.0149412	0.540935
MACE_deltaL	0.0164861	0.552476		MACE_deltaL	-0.0539274	0.648421									MACE_deltaL	15	0.0539394		ts_74_1_NO2-C-8-c_opt	0.584858	2.10277	13.8961		rxn0711	0.169861	4.97302
MACE_deltaL	-0.0104479	0.0129753		MACE_deltaL	0.0297306	0.106038									MACE_deltaL	27	0.0780851		ts_75_1_A-E-16_opt	0.550814	0.0580551	0.344147		rxn1340	0.197419	1.13593
MACE_deltaL	0.0228822	0.0259323		MACE_deltaL	0.00683462	0.125137									MACE_deltaL	17	0.0586842		ts_75_1_A-E-23_opt	0.515638	0.107271	0.0713756		rxn6875	0.053444	0.626888
MACE_deltaL	-0.0581448	0.0175593		MACE_deltaL	-0.00735933	0.563394									MACE_deltaL	26	0.0847015		ts_75_1_R-B-4_opt	0.581974	0.0221935	0.0411658		rxn2298	0.0199976	2.11526
MACE_deltaL	-0.00799477	0.0640143		MACE_deltaL	0.000737357	1.61534									MACE_deltaL	14	0.0565882		ts_75_1_S-C-13_opt	0.507184	0.164319	2.16079		rxn5584	0.0556888	0.63218
MACE_deltaL	-0.0468433	0.0587709		MACE_deltaL	0.0139033	0.316664									MACE_deltaL	22	0.0748958		ts_75_1_S-F-4_opt	0.555073	0.0497026	0.14554		rxn2146	0.280127	6.40164
MACE_deltaL	0.120504	0.0489028		MACE_deltaL	-0.0215904	0.734213									MACE_deltaL	24	0.0791919		ts_76_1_NO2-A-7-b_opt	0.533361	0.78141	3.35781		rxn8993	0.545667	1.79557
MACE_deltaL	0.056091	0.472402		MACE_deltaL	-0.0311322	0.368085									MACE_deltaL	21	0.0754545		ts_76_3_A-I-1_opt	0.13999	0.0588917	0.21975		rxn9183	0.0456642	5.37453
MACE_deltaL	0.074038	0.00538942		MACE_deltaL	0.00783381	0.270839									MACE_deltaL	20	0.0733462		ts_771_2_R-A-7_opt	0.420441	0.0544746	0.353113		rxn9564	0.877427	8.60938
MACE_deltaL	-0.0599567	0.049194		MACE_deltaL	-0.0391349	0.0783624									MACE_deltaL	28	0.0912364		ts_77_1_A-I-6_opt	0.0770791	0.123666	0.594333		rxn9360	0.519174	1.53809
MACE_deltaL	0.084663	0.0565359		MACE_deltaL	0.0163301	0.579255									MACE_deltaL	16	0.0544643		ts_77_1_NO2-A-11-d_opt	0.307427	0.185167	0.777681		rxn1735	0.024927	0.399598
MACE_deltaL	0.0211028	0.0545705		MACE_deltaL	-0.0681033	0.00357938									MACE_deltaL	24	0.0947059		ts_77_2_A-E-14_opt	0.585998	0.0342381	0.238562		rxn6738	0.0755991	0.791046
MACE_deltaL	0.00706329	0.0759363		MACE_deltaL	0.0411662	0.252597									MACE_deltaL	30	0.102806		ts_79_1_S-C-16_opt	0.32249	0.078736	0.0322131		rxn4370	0.0251817	2.64816
MACE_deltaL	0.0305843	0.0414008		MACE_deltaL	0.0189039	0.511943									MACE_deltaL	30	0.0976289		ts_79_1_S-G-1_opt	0.277324	0.120018	0.15631		rxn1239	0.0380296	5.98847
MACE_deltaL	0.0364223	0.0123934		MACE_deltaL	0.0102412	0.0420773									MACE_deltaL	28	0.0859091		ts_79_2_S-C-13_opt	0.135601	0.311977	1.51842		rxn0157	0.0250485	1.65965
MACE_deltaL	-0.0544092	0.0392882		MACE_deltaL	0.0393076	0.195762									MACE_deltaL	27	0.0964198		ts_7_1_S-D-14_opt	0.387925	0.0818759	0.0769683		rxn8414	0.110461	3.21494
MACE_deltaL	0.0213134	0.0794365		MACE_deltaL	0.066619	0.233935									MACE_deltaL	22	0.0803509		ts_80_1_NO2-A-11-d_opt	0.3969	1.10105	1.4184		rxn3897	0.0987814	0.542003
MACE_deltaL	-0.010349	0.0229448		MACE_deltaL	0.0405748	0.217378									MACE_deltaL	29	0.0904286		ts_80_1_R-B-10_opt	0.39493	0.253968	2.23453		rxn8145	0.0921584	0.888178
MACE_deltaL	-0.0269238	0.0255783		MACE_deltaL	-0.073635	0.193843									MACE_deltaL	24	0.0732374		ts_80_2_A-F-1_opt	0.552897	0.0501082	0.583556		rxn5342	0.0506943	3.44123
MACE_deltaL	-0.0213698	0.0148727		MACE_deltaL	-0.0511831	0.239289									MACE_deltaL	19	0.069386		ts_813_1_R-A-7_opt	0.299024	0.0779012	1.14753		rxn6052	0.0900738	4.86962
MACE_deltaL	0.036265	0.0307429		MACE_deltaL	-0.0249927	0.301448									MACE_deltaL	23	0.0641975		ts_814_2_R-A-7_opt	0.502818	0.0831906	0.890609		rxn3886	0.147911	1.13656
MACE_deltaL	0.0226884	0.0255622		MACE_deltaL	0.00104364	0.330823									MACE_deltaL	30	0.105851		ts_82_1_A-E-4_opt	0.756191	0.0702092	0.306602		rxn8867	0.0577561	10.6923
MACE_deltaL	0.0353478	0.437851		MACE_deltaL	0.0207064	0.0189087									MACE_deltaL	22	0.0832661		ts_83_1_A-I-1_opt	0.132881	0.351042	0.296179		rxn3832	0.143677	1.1604
MACE_deltaL	0.045032	0.0808787		MACE_deltaL	-0.0290298	0.0274969									MACE_deltaL	19	0.07136		ts_83_1_NO2-A-2-a_opt	0.405497	0.100416	0.389715		rxn4551	0.0331877	4.19956
MACE_deltaL	0.0536516	0.324455		MACE_deltaL	0.00747067	0.0894451									MACE_deltaL	19	0.0740964		ts_83_1_S-B-4-a_opt	0.284216	0.0307568	0.486817		rxn8279	0.0805801	2.6195
MACE_deltaL	-0.0316982	0.0241637		MACE_deltaL	-0.0302153	0.340378									MACE_deltaL	18	0.0614458		ts_84_1_NO2-A-7-d_opt	0.395238	0.0666122	0.0896763		rxn4506	0.171691	1.13041
MACE	1.04445	0.0485996		MACE	0.975539	0.079222									MACE_deltaL	13	0.0596774		ts_84_1_NO2-A-7-e_opt	0.353205	0.0886897	0.200163		rxn3849	0.056961	5.36616
MACE	1.0221	0.360243		MACE	0.943734	1.14311									MACE_deltaL	20	0.0652113		ts_851_3_R-A-7_opt	0.352767	0.252342	0.354706		rxn4950	0.0152671	0.37901
MACE	0.9761	0.0615806		MACE	0.963071	0.20026									MACE_deltaL	21	0.0613801		ts_85_1_NO2-A-7-b_opt	0.600224	0.0504287	1.47278		rxn8768	0.14023	13.5705
MACE	0.968935	0.073583		MACE	0.945933	1.16667									MACE_deltaL	24	0.0738889		ts_85_1_NO2-A-7-e_opt	0.416437	0.681842	1.11893		rxn4015	0.0216481	2.28201
MACE	0.93058	0.37999		MACE	0.960965	0.242757									MACE_deltaL	16	0.0606897		ts_85_1_NO2-A-8-e_opt	0.521718	0.0775887	0.342436		rxn7055	0.0769927	6.57737
MACE	1.00197	0.111932		MACE	1.04215	0.555089									MACE_deltaL	24	0.0963492		ts_85_1_S-A-7_opt	0.841559	0.0239072	0.101016		rxn7930	0.0494207	2.27063
MACE	1.00793	0.0669593		MACE	0.962024	0.773711									MACE_deltaL	19	0.0571429		ts_86_1_NO2-A-5-b_opt	0.629372	0.117268	0.0513606		rxn3641	0.224126	7.31217
MACE	0.915154	0.276827		MACE	1.1053	1.39202									MACE_deltaL	27	0.0883636		ts_86_1_NO2-B-8-d_opt	0.497931	0.207601	0.793053		rxn8089	0.0584341	3.77605
MACE	1.01829	0.0830267		MACE	1.01973	0.136536									MACE_deltaL	17	0.0698529		ts_87_1_A-E-13_opt	0.889656	0.413479	7.34105		rxn8224	0.365565	6.11455
MACE	1.04402	0.0455307		MACE	1.00739	0.0661365									MACE_deltaL	27	0.080283		ts_87_1_A-E-23_opt	0.678105	0.0512746	0.0181033		rxn8488	0.0164801	5.5554
MACE	0.997583	0.0716591		MACE	0.965666	1.06342									MACE_deltaL	16	0.0594444		ts_87_1_A-E-5_opt	0.330402	0.0423227	0.68875		rxn1539	0.0651893	5.23919
MACE	0.931117	0.0186157		MACE	1.02801	0.222366									MACE_deltaL	21	0.0706504		ts_87_1_S-F-3_opt	0.684931	0.0716591	1.06347		rxn9116	0.0525131	8.97322
MACE	1.05702	0.0818352		MACE	0.976974	2.46704									MACE_deltaL	21	0.06		ts_87_1_S-H-1_opt	0.868824	0.193435	1.23766		rxn9536	0.165907	1.73338
MACE	0.996515	0.0769777		MACE	1.00488	1.22691									MACE_deltaL	25	0.0674699		ts_87_2_A-I-3_opt	0.955095	0.0371883	0.171134		rxn4973	0.124734	1.60121
MACE	0.979875	0.189778		MACE	1.1024	0.30821									MACE_deltaL	24	0.0853988		ts_87_2_R-A-10_opt	0.717241	0.0402665	0.419699		rxn2474	0.611761	2.56198
MACE	0.995318	0.0323051		MACE	0.996158	0.590093									MACE_deltaL	14	0.0470667		ts_87_2_S-C-10_opt	0.0963906	0.857501	9.31863		rxn8515	0.0231891	8.19809
MACE	0.991728	0.0945623		MACE	1.04597	2.27095									MACE_deltaL	18	0.0582576		ts_88_2_A-E-26_opt	0.532492	0.231484	1.31569		rxn2061	0.0392823	0.147381
MACE	0.982502	0.0418652		MACE	0.971873	1.71458									MACE_deltaL	28	0.0956463		ts_88_2_R-B-7_opt	0.530401	0.0927962	0.436751		rxn7767	0.160009	10.1463
MACE	0.987813	0.0389466		MACE	0.9986	0.101239									MACE_deltaL	30	0.0891579		ts_88_2_S-C-11_opt	0.467055	0.638512	10.701		rxn4509	0.090751	2.56332
MACE	1.00468	0.0498358		MACE	1.07083	0.0279295									MACE_deltaL	19	0.0571429		ts_89_1_S-A-1_opt	0.379068	0.433544	2.05539		rxn5408	0.0583273	0.901695
MACE	1.01972	0.0419953		MACE	0.974921	0.67197									MACE_deltaL	17	0.0601818		ts_89_1_S-C-1_opt	0.450609	0.0689243	1.66983		rxn0201	0.140734	6.74567
MACE	1.01456	0.0455906		MACE	1.0725	0.20048									MACE_deltaL	18	0.0621477		ts_8_2_R-A-10_opt	0.587195	0.018952	0.433872		rxn4650	0.0203735	0.453945
MACE	1.02459	0.074087		MACE	1.02831	2.3696									MACE_deltaL	21	0.0739286		ts_8_2_S-G-1_opt	0.678109	0.193726	1.28388		rxn4131	0.0633681	3.7197
MACE	0.973537	0.0168898		MACE	0.977501	0.0475373									MACE_deltaL	22	0.0746269		ts_90_2_R-A-7_opt	0.46082	0.15006	0.315233		rxn7035	0.118905	1.41121
MACE	0.943724	1.09872		MACE	1.0253	4.08158									MACE_deltaL	21	0.0648529		ts_91_1_S-A-13_opt	0.286193	0.0418403	0.157698		rxn7655	0.137345	4.81677
MACE	0.973104	0.0539022		MACE	1.0389	1.61643									MACE_deltaL	19	0.067561		ts_91_2_A-E-25_opt	0.423856	0.150749	2.35017		rxn1161	0.0668505	1.93246
MACE	1.03071	0.675278		MACE	1.02487	1.0395									MACE_deltaL	18	0.0635714		ts_91_2_R-B-10_opt	0.45269	0.360243	1.14316		rxn9650	0.0733833	6.26388
MACE	0.956986	0.0887803		MACE	0.937191	0.085653									MACE_deltaL	26	0.0769167		ts_92_1_NO2-A-2-e_opt	0.482324	0.165027	0.0165012		rxn0295	0.0144927	1.23104
MACE	1.01238	0.125619		MACE	0.970915	0.0340116									MACE_deltaL	20	0.0663415		ts_93_1_NO2-A-12-d_opt	0.760819	0.106351	0.185373		rxn3826	0.0473445	3.82088
MACE	0.952788	0.0573018		MACE	0.990099	0.241273									MACE_deltaL	19	0.0626496		ts_93_1_S-A-7_opt	0.625461	0.0513157	0.531963		rxn2176	0.0412269	0.455478
MACE	1.04646	0.0720216		MACE	0.997023	0.220374									MACE_deltaL	22	0.0707207		ts_93_2_A-E-20_opt	0.939259	0.254544	1.00055		rxn6925	0.00815711	4.87222
MACE	1.0114	0.0552105		MACE	1.02483	0.19429									MACE_deltaL	19	0.065625		ts_95_1_A-E-22_opt	0.460306	0.276827	1.39208		rxn5571	0.0707004	4.24213
MACE	0.947189	0.0922052		MACE	1.00711	0.257786									MACE_deltaL	14	0.047		ts_95_1_NO2-C-8-e_opt	0.509464	0.154475	1.20006		rxn6755	0.0896709	1.8536
MACE	0.96975	0.0427276		MACE	0.946586	0.359599									MACE_deltaL	11	0.0521818		ts_95_1_R-B-12_opt	0.467953	0.111199	0.511546		rxn0494	0.270884	4.37356
MACE	0.978882	0.0819884		MACE	1.01521	0.264641									MACE_deltaL	16	0.0575342		ts_96_1_R-B-13_opt	0.3513	0.051771	0.857418		rxn0442	0.0159332	0.209949
MACE	1.0029	0.0723413		MACE	1.02442	0.107777									MACE_deltaL	17	0.0508333		ts_96_2_A-E-11_opt	0.380638	0.0760781	0.357278		rxn5787	0.12354	7.88724
MACE	1.02727	0.0300385		MACE	1.02239	0.144644									MACE_deltaL	26	0.0793258		ts_97_1_A-E-25_opt	0.383444	0.0385063	0.773546		rxn1896	0.0141398	1.56122
MACE	0.988268	1.13615		MACE	1.04323	0.638379									MACE_deltaL	19	0.0620792		ts_97_1_NO2-C-3-e_opt	0.729233	0.153798	2.63403		rxn3121	0.104088	4.73925
MACE	1.01794	0.684169		MACE	1.03336	4.78181									MACE_deltaL	26	0.0854167		ts_97_3_S-C-11_opt	0.144498	0.110469	0.586202		rxn1940	0.195009	6.1995
MACE	0.943025	0.046301		MACE	1.01837	0.579132									MACE_deltaL	28	0.0919355		ts_98_1_R-B-10_opt	0.398268	0.735914	0.289148		rxn5339	0.10258	1.81097
MACE	0.934228	0.0269301		MACE	0.997193	0.0243448									MACE_deltaL	24	0.0751887		ts_99_1_A-I-3_opt	0.754019	0.0744807	0.401712		rxn7421	0.0243613	0.151612
MACE	1.02248	0.0328961		MACE	0.933562	0.202854									MACE_deltaL	27	0.0904286		ts_99_1_NO2-A-10-c_opt	0.838184	0.0483599	0.0935003		rxn4337	0.203553	5.98204
MACE	1.02466	0.112641		MACE	1.01718	0.323457									MACE_deltaL	17	0.0760324		ts_99_1_S-A-15_opt	0.214992	0.0815376	0.495824		rxn6072	0.0987943	5.68796
MACE	0.955714	0.053452		MACE	1.00831	0.386697									MACE_deltaL	26	0.0902591		ts_99_1_S-C-13_opt	0.245724	0.315378	1.04262		rxn8602	0.168963	1.92349
MACE	1.05618	0.0544746		MACE	1.01086	0.353098									MACE_deltaL	20	0.0776596		ts_99_2_A-E-20_opt	0.807333	0.21275	0.418005		rxn5867	0.027346	6.50839
MACE	1.02502	0.104158		MACE	0.94893	0.673906									MACE_deltaL	20	0.0678261		ts_9_1_A-E-10_opt	0.458614	0.969721	1.69386		rxn0599	0.0630198	3.73531
MACE	0.986572	0.334436		MACE	0.956758	0.598238									MACE_deltaL	21	0.0645714		ts_9_1_S-A-5_opt	0.36155	0.135916	0.369749		rxn7976	0.0726439	3.00703
MACE	0.923033	0.343683		MACE	1.04213	0.591743									MACE_deltaL	22	0.069901		ts_9_2_A-E-10_opt	0.302969	0.0309339	0.0334829		rxn2103	0.00818214	0.0206119
MACE	0.990587	0.268649		MACE	0.998418	0.692585									MACE_deltaL	16	0.0548052							rxn6463	0.0945264	3.28529
MACE	0.990155	0.035122		MACE	1.02726	0.18902									MACE_deltaL	16	0.0580612							rxn9237	0.296052	1.43017
MACE	1.00025	0.0281037		MACE	1.00113	0.212312									MACE_deltaL	24	0.0776471							rxn3652	0.233793	1.27406
MACE	1.00089	0.556617		MACE	1.00119	0.223935									MACE_deltaL	19	0.0578409							rxn0803	0.0241211	0.905958
MACE	0.968546	0.0172987		MACE	1.03753	0.0249564									MACE_deltaL	19	0.0551282							rxn3669	0.756936	10.2818
MACE	0.927377	0.0824924		MACE	0.979358	0.0628332									MACE_deltaL	24	0.0810309							rxn3180	0.149127	6.9047
MACE	0.950267	0.638512		MACE	1.00384	10.7005									MACE_deltaL	20	0.0728571							rxn0612	0.0426213	5.76962
MACE	1.00962	0.504751		MACE	0.981509	1.43596									MACE_deltaL	14	0.0574176							rxn0808	0.0286816	3.68319
MACE	0.972985	0.803705		MACE	0.98262	5.99857									MACE_deltaL	14	0.0605263							rxn2859	0.0451813	3.25417
MACE	1.03617	0.0131069		MACE	0.987633	0.238145									MACE_deltaL	22	0.0623272							rxn3440	0.305206	6.95904
MACE	0.983935	0.0731162		MACE	1.00889	0.0361603									MACE_deltaL	22	0.0634831							rxn5970	0.0212484	8.79594
MACE	0.98594	0.0593478		MACE	0.98085	0.0795609									MACE_deltaL	29	0.0968807							rxn7768	0.38908	0.945055
MACE	0.998042	1.23158		MACE	1.05023	1.97122									MACE_deltaL	17	0.0638028							rxn4985	0.0348932	1.14124
MACE	0.947137	0.0525903		MACE	0.964216	0.204464									MACE_deltaL	30	0.108889							rxn9587	0.040464	4.7371
MACE	1.00995	0.775117		MACE	0.992525	1.50091									MACE_deltaL	21	0.0657843							rxn3482	0.0889537	4.9065
MACE	0.986166	0.106455		MACE	0.982411	4.09415									MACE_deltaL	18	0.0549438							rxn5261	0.138776	8.56637
MACE	0.965087	0.252342		MACE	1.05788	0.35469									MACE_deltaL	23	0.0705495							rxn2580	0.0228528	0.939877
MACE	0.962417	0.0475364		MACE	1.00786	0.19912									MACE_deltaL	17	0.0664486							rxn3654	0.0435479	1.07433
MACE	1.06346	0.11315		MACE	1.04127	1.13826									MACE_deltaL	19	0.0561111							rxn9361	0.615119	7.6124
MACE	0.997885	0.0767907		MACE	0.940578	0.176816									MACE_deltaL	20	0.07							rxn3405	0.146164	2.2329
MACE	0.980377	0.0768532		MACE	1.01068	0.562459									MACE_deltaL	26	0.0850532							rxn4795	0.0374476	0.926311
MACE	0.924428	0.0402483		MACE	1.03559	0.358421									MACE_deltaL	18	0.0549254							rxn8387	0.00889008	2.925
MACE	0.998135	0.164319		MACE	1.00329	2.1607									MACE_deltaL	22	0.0704762							rxn0957	0.0343282	3.4441
MACE	1.03154	0.0480802		MACE	1.04262	0.281428									MACE_deltaL	22	0.0688496							rxn3812	0.0629423	9.80709
MACE	1.01258	0.164697		MACE	0.979308	0.677922									MACE_deltaL	22	0.0666667							rxn7269	0.244095	6.45078
MACE	1.02965	0.0548732		MACE	1.05637	0.705328									MACE_deltaL	15	0.0472549							rxn1550	0.010154	0.566483
MACE	1.00045	0.075357		MACE	1.09196	0.573258									MACE_deltaL	19	0.0607042							rxn6075	0.12659	0.161076
MACE	1.06178	0.129714		MACE	0.985486	0.00982803									MACE_deltaL	24	0.0823958							rxn4137	0.0256936	2.03652
MACE	0.996401	0.0312458		MACE	0.98218	0.0869591									MACE_deltaL	29	0.0960428							rxn1300	0.230934	5.22374
MACE	0.95937	0.0863287		MACE	1.05814	0.285937									MACE_deltaL	28	0.100603							rxn9659	0.49462	1.51506
MACE	0.990928	0.867946		MACE	1.06318	8.56588									MACE_deltaL	22	0.0639437							rxn4965	0.076879	0.793487
MACE	1.06235	0.0893277		MACE	0.979086	0.749043									MACE_deltaL	10	0.0458621							rxn2203	0.11424	6.24646
MACE	1.01792	0.0854387		MACE	0.983193	0.327306									MACE_deltaL	20	0.0711538							rxn4860	0.0810256	2.14129
MACE	0.982476	0.364221		MACE	0.988729	0.175253									MACE_deltaL	17	0.0635238							rxn4413	0.0205051	0.894087
MACE	1.05843	0.0527663		MACE	0.946222	0.690667									MACE_deltaL	28	0.0801695							rxn3086	0.0782664	3.41649
MACE	1.0361	0.0980086		MACE	0.963254	0.230098									MACE_deltaL	14	0.0556977							rxn4254	0.035621	0.57807
MACE	0.991158	0.0269449		MACE	0.959834	0.654025									MACE_deltaL	13	0.0627027							rxn1304	0.105414	7.23417
MACE	0.98146	0.0673066		MACE	0.969288	2.15332									MACE_deltaL	31	0.109							rxn5268	0.326949	2.92967
MACE	1.02214	0.57724		MACE	0.998613	0.368684									MACE_deltaL	18	0.0774674							rxn5922	0.0765442	2.36364
MACE	1.04979	0.0812714		MACE	1.00937	0.142289									MACE_deltaL	15	0.0597297							rxn1773	0.0540349	0.421734
MACE	0.990944	0.158389		MACE	1.06202	0.216029									MACE_deltaL	27	0.0807368							rxn9467	0.127353	2.2147
MACE	0.985295	0.904537		MACE	0.960066	4.39273									MACE_deltaL	19	0.0707527							rxn1477	0.173508	11.7545
MACE	0.922522	0.364087		MACE	1.03937	0.155633									MACE_deltaL	10	0.0443902							rxn0485	0.073868	2.76491
MACE	0.987144	0.0815376		MACE	0.99144	0.495802									MACE_deltaL	30	0.0775172							rxn3126	0.0255106	1.79656
MACE	1.01385	0.0580551		MACE	0.998021	0.344132									MACE_deltaL	22	0.0670213							rxn5009	0.110668	3.06323
MACE	0.986171	0.207724		MACE	1.02699	0.231447									MACE_deltaL	12	0.0506977							rxn8305	0.0378067	2.20709
MACE	0.979584	0.0492902		MACE	0.955091	0.147382									MACE_deltaL	22	0.071859							rxn7882	0.101416	3.58365
MACE	1.00431	0.090871		MACE	1.0153	0.0840771									MACE_deltaL	31	0.0974815							rxn2255	0.0994363	5.13668
MACE	0.977472	0.064633		MACE	1.00666	0.234011									MACE_deltaL	17	0.0579487							rxn4892	0.047664	1.16459
MACE	1.0337	0.0407023		MACE	1.0197	0.564806									MACE_deltaL	14	0.0527143							rxn0418	0.106858	3.51672
MACE	1.00021	0.0775941		MACE	1.01157	0.506487									MACE_deltaL	21	0.0738065							rxn3805	0.0507794	0.638162
MACE	1.01146	0.0153942		MACE	1.09821	0.188014									MACE_deltaL	22	0.0626667							rxn3437	0.0580852	0.283224
MACE	1.07007	0.0323907		MACE	0.97449	0.316953									MACE_deltaL	14	0.064798							rxn0655	0.0276603	4.12376
MACE	0.999051	1.08438		MACE	0.97876	3.34059									MACE_deltaL	19	0.0621951							rxn3950	0.508825	1.94947
MACE	1.05482	0.271851		MACE	0.975074	0.308515									MACE_deltaL	28	0.106126							rxn3889	0.0730482	0.646928
MACE	1.0172	0.0352036		MACE	0.977781	0.407613									MACE_deltaL	27	0.0993452							rxn4127	0.12833	4.10966
MACE	0.974475	0.379763		MACE	0.974505	0.207639									MACE_deltaL	29	0.108063							rxn5462	0.0928471	2.38822
MACE	1.02218	0.289275		MACE	1.04756	2.10561									MACE_deltaL	31	0.103802							rxn9675	0.0209082	0.510758
MACE	0.999605	0.0843576		MACE	1.05682	0.0717781									MACE_deltaL	28	0.0987075							rxn1313	0.0200608	1.50878
MACE	0.956631	0.020898		MACE	0.97717	0.91791									MACE_deltaL	28	0.101118							rxn2786	0.0577623	3.33105
MACE	0.951899	0.472499		MACE	0.966706	6.913									MACE_deltaL	25	0.0931757							rxn8670	0.134575	1.07782
MACE	0.969236	0.0510527		MACE	1.01886	0.539735									MACE_deltaL	20	0.0666265							rxn2940	0.0276737	6.7777
MACE	1.00472	0.100856		MACE	0.977911	1.60145									MACE_deltaL	20	0.0630435							rxn4752	0.0263009	5.0554
MACE	0.980346	0.0537684		MACE	1.02532	0.391948									MACE_deltaL	25	0.086278							rxn2956	0.0506609	0.0813937
MACE	0.992076	0.120018		MACE	1.00812	0.156303									MACE_deltaL	28	0.0852128							rxn0078	0.0778679	0.0319752
MACE	0.990106	0.491162		MACE	0.93937	5.72407									MACE_deltaL	24	0.0822609							rxn1097	0.116196	3.89821
MACE	0.914585	0.0383122		MACE	1.0619	0.924565									MACE_deltaL	13	0.0510448							rxn2659	0.136751	2.81324
MACE	1.01182	0.0494468		MACE	1.07184	0.195609									MACE_deltaL	31	0.109479							rxn6009	0.102484	4.04765
MACE	1.00478	0.234596		MACE	0.975488	0.89017									MACE_deltaL	23	0.072931							rxn0088	0.0454715	3.51089
MACE	0.999833	0.0492594		MACE	0.984492	0.0896188									MACE_deltaL	18	0.0528571							rxn9507	0.0385375	3.2737
MACE	1.04069	0.089393		MACE	1.01143	1.90394									MACE_deltaL	21	0.0711712							rxn5956	0.0602956	2.03623
MACE	0.992442	0.0483599		MACE	1.01338	0.0934962									MACE_deltaL	25	0.0796809							rxn4806	0.10526	1.05675
MACE	0.978296	0.146865		MACE	1.02634	0.746615									MACE_deltaL	19	0.0549231							rxn9783	0.347527	1.23205
MACE	0.995192	0.0144524		MACE	1.08041	0.472953									MACE_deltaL	23	0.0771028							rxn9849	0.377624	8.42987
MACE	1.00222	0.119121		MACE	0.992922	0.0477019									MACE_deltaL	26	0.0795413							rxn2907	0.120996	3.68624
MACE	0.989611	0.063613		MACE	0.968068	0.0945592									MACE_deltaL	20	0.0672527							rxn5145	0.0521249	9.29055
MACE	1.00724	0.231484		MACE	0.944827	1.31563									MACE_deltaL	16	0.0670051							rxn3958	0.0870104	4.65827
MACE	1.00114	0.225985		MACE	0.970763	0.575174									MACE_deltaL	22	0.0628							rxn1378	0.0529746	6.47828
MACE	1.03943	0.127273		MACE	0.998675	0.0253925									MACE_deltaL	20	0.0488608							rxn1795	0.0362908	0.591059
MACE	0.967521	0.08741		MACE	1.07178	0.324296									MACE_deltaL	23	0.0651807							rxn4626	0.120861	6.51559
MACE	1.00536	0.046453		MACE	0.979296	0.233939									MACE_deltaL	18	0.0568254							rxn7507	0.0421247	2.1907
MACE	0.981455	0.212786		MACE	1.00895	0.0760165									MACE_deltaL	27	0.0882222							rxn5043	0.018168	0.5964
MACE	1.00034	0.104673		MACE	0.999343	0.34834									GFN2-xTB	15	0.0510714							rxn0635	0.0715078	12.5794
MACE	0.949222	0.0203459		MACE	1.04754	0.581935									GFN2-xTB	18	0.035303							rxn4299	0.118149	4.80319
MACE	0.977139	0.0836355		MACE	1.10108	0.590273									GFN2-xTB	27	0.0471311							rxn6246	0.052925	2.35632
MACE	1.01179	0.0433012		MACE	0.978765	1.00912									GFN2-xTB	31	0.06305							rxn2245	0.0729383	4.24153
MACE	0.962487	0.129532		MACE	0.980422	0.425822									GFN2-xTB	28	0.0494231							rxn6952	0.0811275	0.386469
MACE	1.0282	0.146162		MACE	1.04177	1.66053									GFN2-xTB	16	0.028871							rxn7088	0.0305579	3.67943
MACE	0.997299	0.0423732		MACE	1.02728	0.707473									GFN2-xTB	39	0.0812418							rxn1107	0.0407485	0.314088
MACE	0.968272	0.194014		MACE	1.07387	0.0361862									GFN2-xTB	28	0.0476119							rxn5064	0.301645	0.681562
MACE	0.937068	0.138254		MACE	1.02336	0.196881									GFN2-xTB	13	0.031129							rxn8717	0.0235672	3.2389
MACE	1.00284	0.433544		MACE	0.985628	2.0553									GFN2-xTB	14	0.0280263							rxn9496	0.0639427	0.757071
MACE	1.09395	0.0809626		MACE	1.02363	0.300603									GFN2-xTB	25	0.0429565							rxn8785	0.100641	4.27975
MACE	0.977072	0.374304		MACE	1.04435	0.402651									GFN2-xTB	21	0.0312963							rxn9550	0.374836	8.70699
MACE	0.935329	0.0743739		MACE	1.03282	0.647997									GFN2-xTB	13	0.0160417							rxn0836	0.380979	3.79994
MACE	1.02396	0.0358945		MACE	1.02029	0.182754									GFN2-xTB	22	0.03956							rxn6714	0.0555123	0.570194
MACE	1.04611	0.13036		MACE	1.04267	0.65504									GFN2-xTB	28	0.0452033							rxn2555	0.080298	10.3039
MACE	0.967432	0.752353		MACE	1.04677	0.546059									GFN2-xTB	16	0.023125							rxn2581	0.0934905	2.74081
MACE	0.968185	0.130885		MACE	1.05529	0.164643									GFN2-xTB	15	0.0166667							rxn4444	0.0600267	0.444945
MACE	0.972992	0.0385063		MACE	1.02595	0.773513									GFN2-xTB	25	0.0329032							rxn1575	0.0150667	0.330628
MACE	1.06217	0.0674177		MACE	0.993315	0.633177									GFN2-xTB	29	0.0587097							rxn2080	0.030513	0.583434
MACE	1.09346	0.153127		MACE	1.00587	0.100099									GFN2-xTB	28	0.0475862							rxn2988	0.0821597	10.9642
MACE	0.965914	0.0760781		MACE	1.04826	0.357263									GFN2-xTB	15	0.0184906							rxn4259	0.100237	3.61481
MACE	0.917336	0.0806857		MACE	0.967323	0.22128									GFN2-xTB	15	0.0237662							rxn4241	0.0281552	1.44967
MACE	0.982673	1.10187		MACE	1.01475	5.12658									GFN2-xTB	22	0.0298913							rxn3130	0.0153666	1.0233
MACE	0.978353	0.616622		MACE	0.984266	0.21628									GFN2-xTB	22	0.0302206							rxn3718	0.0337045	3.14641
MACE	0.950009	0.107271		MACE	1.00115	0.0713725									GFN2-xTB	22	0.0288571							rxn5220	0.055433	0.344262
MACE	0.986199	0.0423227		MACE	1.05114	0.68872									GFN2-xTB	22	0.0292045							rxn3196	0.00534108	2.74231
MACE	1.0059	0.0221306		MACE	1.00764	1.06236									GFN2-xTB	22	0.0323656							rxn6853	0.0705919	3.77801
MACE	0.974383	0.102654		MACE	1.00186	0.569346									GFN2-xTB	23	0.0406944							rxn8895	0.0543251	5.00745
MACE	0.96636	0.0500894		MACE	0.945606	0.749002									GFN2-xTB	26	0.0440517							rxn0510	0.0656862	1.26142
MACE	0.993726	0.0205765		MACE	1.02985	0.0331									GFN2-xTB	16	0.0219481							rxn4524	0.0849194	0.906329
MACE	0.97238	0.0367634		MACE	1.02582	1.08121									GFN2-xTB	20	0.0346154							rxn7461	0.0675826	8.46047
MACE	1.02817	0.079871		MACE	1.08653	0.33873									GFN2-xTB	41	0.0910169							rxn1338	0.107098	20.3837
MACE	0.99249	0.0838193		MACE	0.987689	0.187489									GFN2-xTB	27	0.0452381							rxn0288	0.0347769	0.964394
MACE	0.883974	0.497936		MACE	1.00877	0.473903									GFN2-xTB	23	0.0291228							rxn2860	0.0873147	0.099278
MACE	1.04825	0.0383566		MACE	1.00998	0.585742									GFN2-xTB	18	0.0286842							rxn4252	0.26249	0.424657
MACE	1.10975	0.0837943		MACE	1.0631	1.29577									GFN2-xTB	26	0.045931							rxn6440	0.0348682	1.67266
MACE	0.951917	0.472411		MACE	0.996188	0.00871515									GFN2-xTB	17	0.0357692							rxn10038	0.0272065	6.70876
MACE	1.06399	0.0702607		MACE	1.01116	0.298501									GFN2-xTB	18	0.0253086							rxn9762	0.0863345	2.82082
MACE	1.03388	0.594324		MACE	1.02432	0.910565									GFN2-xTB	25	0.037913							rxn0386	0.0683179	1.69493
MACE	1.00485	0.0673897		MACE	1.00746	1.26303									GFN2-xTB	17	0.0237647							rxn5997	0.0397068	3.04146
MACE	0.965602	0.053476		MACE	0.982143	1.47064									GFN2-xTB	17	0.0219643							rxn8510	0.721975	7.20244
MACE	0.934686	0.0994422		MACE	1.00776	0.750044									GFN2-xTB	21	0.0369421							rxn2639	0.112072	4.1146
MACE	1.02976	0.0818759		MACE	1.04295	0.0769649									GFN2-xTB	20	0.0285714							rxn4897	0.0435838	0.264927
MACE	1.06223	0.0955628		MACE	0.958939	0.391311									GFN2-xTB	20	0.0231325							rxn7703	0.0921207	8.16636
MACE	0.979191	0.245246		MACE	1.00532	0.173313									GFN2-xTB	13	0.0167347							rxn6490	0.218509	0.788868
MACE	1.02438	0.0252487		MACE	0.971995	0.0818584									GFN2-xTB	21	0.030202							rxn1257	0.0336797	0.219076
MACE	1.00349	0.0415272		MACE	1.0478	0.259444									GFN2-xTB	24	0.046506							rxn3476	0.223961	10.0341
MACE	1.00811	0.0508533		MACE	0.939073	0.107183									GFN2-xTB	26	0.041195							rxn3541	0.038132	0.186268
MACE	1.00537	0.556966		MACE	0.977643	0.401606									GFN2-xTB	20	0.0242857							rxn3545	0.051002	8.49084
MACE	0.981808	0.0611622		MACE	1.01509	0.0079888									GFN2-xTB	27	0.0385156							rxn6927	0.0507182	5.78726
MACE	0.965958	0.1407		MACE	1.06262	0.0258714									GFN2-xTB	12	0.0285714							rxn7263	0.0807843	0.677118
MACE	1.0036	0.0278004		MACE	0.99737	0.107792									GFN2-xTB	20	0.0309036							rxn4871	0.0273165	1.21294
MACE	0.936927	0.08612		MACE	0.977792	2.42494									GFN2-xTB	23	0.0418288							rxn1501	0.0956095	3.9318
MACE	1.03872	0.0156041		MACE	1.07525	1.28911									GFN2-xTB	22	0.0344828							rxn2333	0.0148312	0.060882
MACE	1.03995	0.282564		MACE	0.942079	0.302178									GFN2-xTB	37	0.0756667							rxn5551	0.027678	2.80137
MACE	1.07449	0.0612439		MACE	0.912048	0.698315									GFN2-xTB	16	0.0219048							rxn0588	0.120754	2.6796
MACE	1.00181	0.857501		MACE	1.0176	9.31822									GFN2-xTB	24	0.0343421							rxn5733	0.147302	1.22331
MACE	1.06861	0.0604764		MACE	0.979918	0.350815									GFN2-xTB	14	0.0163265							rxn9270	0.15066	0.906165
MACE	1.00893	0.078736		MACE	0.959151	0.0322117									GFN2-xTB	25	0.0375862							rxn5632	0.0607278	0.211464
MACE	0.999895	0.075238		MACE	1.02833	0.339429									GFN2-xTB	12	0.0173077							rxn1030	0.0413077	1.2204
MACE	0.967941	0.130678		MACE	1.00975	0.835866									GFN2-xTB	23	0.0362821							rxn6530	0.0432106	1.15519
MACE	1.07083	0.294889		MACE	0.977437	0.795412									GFN2-xTB	25	0.0351754							rxn0007	0.0715742	5.81518
MACE	1.05188	0.294825		MACE	0.948788	6.25912									GFN2-xTB	24	0.0361333							rxn1883	0.0258303	1.10436
MACE	1.00611	0.0960807		MACE	1.0349	0.526284									GFN2-xTB	13	0.016							rxn6209	0.0689817	6.1617
MACE	1.08096	0.0267091		MACE	1.02601	0.191414									GFN2-xTB	19	0.0333							rxn6578	0.0469194	4.5236
MACE	1.00269	0.152917		MACE	0.996033	0.669831									GFN2-xTB	25	0.0411765							rxn6838	0.0647831	3.07513
MACE	0.995761	0.826818		MACE	1.07387	0.984823									GFN2-xTB	26	0.0413592							rxn2620	0.0235873	0.309199
MACE	0.994344	0.578566		MACE	0.957197	0.938649									GFN2-xTB	26	0.0448246							rxn1577	0.0151448	1.53317
MACE	1.0143	0.0103972		MACE	0.938979	0.863196									GFN2-xTB	21	0.0288776							rxn8062	0.0909345	11.9731
MACE	1.01108	0.0462334		MACE	0.972324	0.564368									GFN2-xTB	24	0.0402941							rxn7963	0.119743	5.64924
MACE	0.99421	0.0545076		MACE	0.998177	0.738961									GFN2-xTB	30	0.0596098							rxn8616	0.058567	3.69166
MACE	0.925221	0.0771255		MACE	1.00973	1.85265									GFN2-xTB	30	0.0460684							rxn3642	0.0723032	1.81484
MACE	0.93074	0.0660893		MACE	0.990351	0.397112									GFN2-xTB	19	0.0274026							rxn1073	0.00720855	0.635156
MACE	0.991458	0.0719353		MACE	1.01408	0.767161									GFN2-xTB	26	0.0480628							rxn0159	0.156729	5.48323
MACE	0.979631	0.0588678		MACE	0.949938	0.283578									GFN2-xTB	20	0.0246875							rxn9107	0.956596	2.27216
MACE	1.02818	0.0903032		MACE	1.05775	3.04618									GFN2-xTB	16	0.0204							rxn9990	0.0308094	1.36643
MACE	1.08819	0.0654433		MACE	0.996714	0.598033									GFN2-xTB	34	0.0580137							rxn7463	0.0580186	0.596952
MACE	0.97385	0.0740676		MACE	1.04469	1.91854									GFN2-xTB	14	0.0191935							rxn3723	0.0443421	0.435112
MACE	0.98067	0.0794217		MACE	1.01371	0.0430075									GFN2-xTB	20	0.0351754							rxn0813	0.0326607	2.60092
MACE	0.952405	0.0954067		MACE	1.01827	0.221701									GFN2-xTB	23	0.0363333							rxn1416	0.0364983	1.30747
MACE	1.0179	0.395912		MACE	1.02279	0.470656									GFN2-xTB	24	0.0378873							rxn3536	0.0514159	3.54648
MACE	0.991328	0.199786		MACE	1.01791	1.43558									GFN2-xTB	26	0.03864							rxn4778	0.290174	1.52803
MACE	1.03955	0.0679986		MACE	1.02571	0.818963									GFN2-xTB	12	0.0144444							rxn3248	0.164421	0.677697
MACE	1.05927	0.0301806		MACE	1.05317	0.227152									GFN2-xTB	24	0.0375676							rxn3504	0.11574	7.47793
MACE	1.05493	0.12059		MACE	1.00786	1.03088									GFN2-xTB	27	0.0439552							rxn3537	0.0182475	1.10262
MACE	1.07845	0.0712502		MACE	1.02836	0.031771									GFN2-xTB	27	0.0484656							rxn9893	0.0560916	10.1365
MACE	0.993006	0.0807475		MACE	0.996411	0.229316									GFN2-xTB	25	0.0376471							rxn9599	0.0929293	1.5421
MACE	0.972414	0.221506		MACE	1.0576	0.592714									GFN2-xTB	14	0.0181944							rxn9611	0.12059	5.991
MACE	1.00404	0.0322917		MACE	0.972944	0.128404									GFN2-xTB	36	0.0738211							rxn5438	0.124364	4.46376
MACE	0.973622	0.40499		MACE	1.07204	1.72216									GFN2-xTB	28	0.04648							rxn4481	0.0239306	0.938222
MACE	1.00717	0.163381		MACE	0.998394	0.190632									GFN2-xTB	16	0.0225253							rxn0108	0.180761	6.34932
MACE	1.07625	0.0700097		MACE	0.942769	0.532224									GFN2-xTB	21	0.0384868
MACE	0.988029	0.0627222		MACE	1.00512	0.897939									GFN2-xTB	28	0.0352679
MACE	1.00258	0.98411		MACE	0.972758	4.69666									GFN2-xTB	15	0.0208
MACE	0.981726	0.0322096		MACE	1.03363	0.366483									GFN2-xTB	20	0.028587
MACE	0.993676	0.0363169		MACE	0.973895	0.39626									GFN2-xTB	36	0.0556429
MACE	0.973292	0.208109		MACE	0.982153	3.07515									GFN2-xTB	15	0.0227381
MACE	0.958961	0.185167		MACE	0.924418	0.777647									GFN2-xTB	13	0.0174627
MACE	0.968863	0.0366693		MACE	0.981908	0.22667									GFN2-xTB	18	0.0238532
MACE	0.94557	0.0748111		MACE	0.903045	0.597259									GFN2-xTB	28	0.0377869
MACE	1.00318	0.0666122		MACE	0.936644	0.0896725									GFN2-xTB	25	0.0372727
MACE	1.0457	0.0395242		MACE	1.03042	0.223848									GFN2-xTB	17	0.0239552
MACE	0.993849	0.044096		MACE	1.03143	0.0620441									GFN2-xTB	17	0.0265882
MACE	0.942177	0.0822242		MACE	1.01702	0.000375734									GFN2-xTB	26	0.046973
MACE	1.07937	0.0494893		MACE	0.961321	0.289472									GFN2-xTB	31	0.0464935
MACE	1.10964	0.0401179		MACE	0.998092	0.644685									GFN2-xTB	32	0.055619
MACE	0.985457	0.0433905		MACE	0.999856	1.48593									GFN2-xTB	10	0.0310526
MACE	0.958047	0.783667		MACE	0.953665	2.12229									GFN2-xTB	20	0.0283333
MACE	0.982115	0.501309		MACE	1.06014	7.10818									GFN2-xTB	16	0.0169565
MACE	1.00469	0.115281		MACE	1.03509	0.404462									GFN2-xTB	22	0.0283117
MACE	1.07167	0.248026		MACE	0.991161	0.589695									GFN2-xTB	21	0.029881
MACE	1.04001	0.038338		MACE	1.00108	0.0995007									GFN2-xTB	27	0.0386486
MACE	0.999687	0.859221		MACE	1.00834	2.21961									GFN2-xTB	23	0.0297778
MACE	0.963183	0.0324982		MACE	0.918331	0.273761									GFN2-xTB	16	0.0222034
MACE	0.994919	0.0263036		MACE	0.990113	0.273081									GFN2-xTB	26	0.0387097
MACE	1.07491	0.202006		MACE	0.972721	0.179177									GFN2-xTB	20	0.0290385
MACE	0.976904	0.248037		MACE	0.959935	0.509577									GFN2-xTB	29	0.0368966
MACE	1.07578	0.534754		MACE	0.988756	3.72843									GFN2-xTB	11	0.0290244
MACE	1.00436	0.196034		MACE	1.07191	1.27955									GFN2-xTB	15	0.026381
MACE	1.02044	0.0264108		MACE	1.02563	0.24425									GFN2-xTB	28	0.0429126
MACE	0.965727	0.0521283		MACE	0.977153	0.0919015									GFN2-xTB	13	0.0148936
MACE	0.984435	0.0989504		MACE	1.0229	0.548329									GFN2-xTB	12	0.0188889
MACE	1.00976	1.22254		MACE	1.05597	1.13873									GFN2-xTB	17	0.0239623
MACE	1.04891	0.297173		MACE	1.03699	0.0570463									GFN2-xTB	19	0.0270787
MACE	0.95718	0.129161		MACE	1.00239	0.532829									GFN2-xTB	10	0.0115
MACE	1.11069	0.0492189		MACE	0.974123	0.0702898									GFN2-xTB	15	0.0207143
MACE	1.03161	0.0497026		MACE	1.02793	0.145534									GFN2-xTB	35	0.0669919
MACE	1.07388	0.181792		MACE	1.01574	0.0373695									GFN2-xTB	14	0.0182051
MACE	0.888099	0.0315103		MACE	1.03581	0.236903									GFN2-xTB	21	0.0285882
MACE	1.02105	0.0466337		MACE	1.02541	0.377353									GFN2-xTB	21	0.0352817
MACE	1.01692	0.110737		MACE	1.04198	1.39797									GFN2-xTB	13	0.0222308
MACE	0.978311	0.173267		MACE	0.978591	0.950043									GFN2-xTB	16	0.01875
MACE	0.969438	0.100416		MACE	1.0527	0.389698									GFN2-xTB	21	0.0289873
MACE	1.00557	0.0540411		MACE	1.0079	0.0835149									GFN2-xTB	15	0.0208621
MACE	0.963293	0.0831906		MACE	1.08301	0.89057									GFN2-xTB	24	0.0376613
MACE	1.00774	0.00423707		MACE	0.972432	1.34514									GFN2-xTB	22	0.0364773
MACE	1.02775	1.49897		MACE	1.06944	3.55458									GFN2-xTB	26	0.038125
MACE	1.04651	0.497536		MACE	1.00792	0.25496									GFN2-xTB	27	0.0343333
MACE	1.01675	0.27885		MACE	0.973943	0.0387443									GFN2-xTB	17	0.025
MACE	1.02277	0.271453		MACE	0.980645	0.864369									GFN2-xTB	20	0.0266667
MACE	0.916987	0.0487583		MACE	0.987186	0.411904									GFN2-xTB	24	0.0387313
MACE	0.978065	0.0197759		MACE	1.01697	0.0136437									GFN2-xTB	30	0.0519266
MACE	1.03567	0.185988		MACE	1.02091	0.110309									GFN2-xTB	21	0.0281915
MACE	0.950928	0.21412		MACE	0.977052	0.594694									GFN2-xTB	21	0.0327642
MACE	0.972002	0.676434		MACE	0.999026	7.16431									GFN2-xTB	16	0.02
MACE	0.968665	0.0276022		MACE	1.08569	0.723184									GFN2-xTB	16	0.0202083
MACE	0.978179	0.0636527		MACE	1.0691	0.348301									GFN2-xTB	31	0.0576761
MACE	0.988818	1.06585		MACE	1.01745	19.8152									GFN2-xTB	30	0.0465812
MACE	1.01732	0.0535425		MACE	1.00152	0.0750288									GFN2-xTB	23	0.0321918
MACE	0.992623	0.0648857		MACE	1.0048	0.253662									GFN2-xTB	28	0.0485816
MACE	0.998809	0.0933658		MACE	1.02454	0.831459									GFN2-xTB	19	0.0259633
MACE	1.01369	0.0681208		MACE	0.959088	1.68497									GFN2-xTB	24	0.0381053
MACE	1.02607	0.109983		MACE	0.989705	0.542488									GFN2-xTB	32	0.0501
MACE	0.983224	0.38355		MACE	0.933257	0.551845									GFN2-xTB	24	0.0388119
MACE	1.05154	0.0511003		MACE	1.01597	0.695552									GFN2-xTB	14	0.016962
MACE	0.926496	0.0151836		MACE	1.02589	0.160557									GFN2-xTB	20	0.0225316
MACE	0.951148	0.061617		MACE	0.980673	0.598974									GFN2-xTB	20	0.0244776
MACE	0.976352	0.20116		MACE	1.06296	0.353383									GFN2-xTB	23	0.0273196
MACE	0.96986	0.0263935		MACE	0.950969	0.256165									GFN2-xTB	26	0.0409412
MACE	1.00718	0.339055		MACE	0.941425	3.60821									GFN2-xTB	30	0.0541566
MACE	0.9316	0.0569881		MACE	1.00898	0.0912888									GFN2-xTB	20	0.0275455
MACE	0.988036	0.394383		MACE	1.04188	0.239293									GFN2-xTB	16	0.0213095
MACE	1.01325	0.798209		MACE	1.06736	7.36319									GFN2-xTB	20	0.0446465
MACE	1.00895	0.174836		MACE	0.981645	0.473517									GFN2-xTB	25	0.0352586
MACE	0.973205	0.0436388		MACE	1.04315	0.94603									GFN2-xTB	19	0.0267213
MACE	0.97326	0.205878		MACE	0.99846	0.481437									GFN2-xTB	27	0.0417593
MACE	1.0552	0.315378		MACE	0.993095	1.04257									GFN2-xTB	23	0.0338824
MACE	0.989166	0.080778		MACE	1.03535	0.403218									GFN2-xTB	14	0.0183333
MACE	1.00495	0.0602702		MACE	1.02609	2.69561									GFN2-xTB	30	0.0481343
MACE	0.9444	0.028713		MACE	0.936944	0.517961									GFN2-xTB	21	0.0332331
MACE	0.99392	0.21275		MACE	1.05906	0.417987									GFN2-xTB	12	0.0164815
MACE	1.02583	0.0583931		MACE	1.0552	1.21613									GFN2-xTB	19	0.0245349
MACE	1.03843	0.311977		MACE	0.974977	1.51836									GFN2-xTB	27	0.042906
MACE	0.992222	0.0263305		MACE	1.01583	0.0932262									GFN2-xTB	13	0.019375
MACE	0.990369	0.0886897		MACE	1.01976	0.200154									GFN2-xTB	23	0.0280435
MACE	1.10354	0.12392		MACE	1.01043	0.833555									GFN2-xTB	16	0.0217442
MACE	1.03712	0.165027		MACE	0.977988	0.0165005									GFN2-xTB	16	0.0238462
MACE	0.979588	0.193726		MACE	0.973135	1.28382									GFN2-xTB	27	0.0486567
MACE	1.01625	0.0213525		MACE	0.998978	0.390987									GFN2-xTB	22	0.037623
MACE	1.02749	0.207601		MACE	1.04691	0.793019									GFN2-xTB	19	0.0246774
MACE	0.994968	0.0158885		MACE	1.02174	0.0838619									GFN2-xTB	24	0.0365546
MACE	1.01109	0.0323613		MACE	0.985175	0.0156364									GFN2-xTB	16	0.0228571
MACE	0.998966	0.128451		MACE	1.03087	1.66742									GFN2-xTB	27	0.0439073
MACE	1.02028	0.0146099		MACE	0.886058	0.0944168									GFN2-xTB	23	0.0277778
MACE	0.931077	0.681842		MACE	1.04595	1.11888									GFN2-xTB	24	0.0312613
MACE	0.918796	0.277607		MACE	0.930411	0.189917									GFN2-xTB	27	0.0413725
MACE	1.01615	2.10277		MACE	0.985502	13.8955									GFN2-xTB	17	0.0246835
MACE	0.996202	0.12295		MACE	0.955213	0.901053									GFN2-xTB	16	0.0207767
MACE	1.01482	0.0345546		MACE	0.948213	0.0726858									GFN2-xTB	28	0.04536
MACE	0.983599	0.0335142		MACE	1.04643	0.432401									GFN2-xTB	31	0.0579339
MACE	1.06425	0.110469		MACE	0.981292	0.586177									GFN2-xTB	17	0.02
MACE	1.00334	0.102448		MACE	1.01386	2.31065									GFN2-xTB	16	0.0221667
MACE	0.968109	0.0990678		MACE	0.998123	0.204539									GFN2-xTB	19	0.0291304
MACE	1.01471	0.218953		MACE	1.01908	0.830918									GFN2-xTB	15	0.0182051
MACE	0.976001	0.295497		MACE	1.00307	2.18734									GFN2-xTB	41	0.0816327
MACE	1.08079	0.0973787		MACE	0.94868	0.715501									GFN2-xTB	19	0.020641
MACE	1.00789	0.11687		MACE	1.03985	1.4696									GFN2-xTB	23	0.0366667
MACE	0.963835	0.444372		MACE	0.98025	0.449065									GFN2-xTB	42	0.0919008
MACE	0.977734	0.87379		MACE	0.937737	2.08036									GFN2-xTB	30	0.0467832
MACE	1.07392	0.0975608		MACE	0.982875	1.22836									GFN2-xTB	18	0.0244615
MACE	0.948796	0.051771		MACE	1.06003	0.857381									GFN2-xTB	20	0.0301053
MACE	0.898174	0.131723		MACE	1.03401	0.284375									GFN2-xTB	37	0.0724576
MACE	0.999226	1.14813		MACE	0.986054	3.48191									GFN2-xTB	29	0.056439
MACE	1.07327	0.665424		MACE	0.98603	13.2145									GFN2-xTB	20	0.0270968
MACE	1.04448	0.0301153		MACE	0.987135	1.09806									GFN2-xTB	17	0.0250633
MACE	0.996697	0.082229		MACE	1.08307	0.0139822									GFN2-xTB	15	0.0192958
MACE	0.982626	0.239323		MACE	1.01528	0.741594									GFN2-xTB	25	0.0362162
MACE	0.994701	0.123752		MACE	1.0172	0.92943									GFN2-xTB	28	0.0455385
MACE	1.01521	0.264418		MACE	1.04121	1.16164									GFN2-xTB	23	0.032
MACE	0.971682	0.366183		MACE	1.00955	0.634716									GFN2-xTB	28	0.0480282
MACE	1.06645	0.457552		MACE	0.989638	0.13802									GFN2-xTB	28	0.0439844
MACE	0.964701	1.10885		MACE	0.992146	3.3327									GFN2-xTB	25	0.0402941
MACE	1.03292	0.0617473		MACE	0.997136	0.160684									GFN2-xTB	28	0.0485625
MACE	0.90394	0.0553987		MACE	0.998511	0.293712									GFN2-xTB	22	0.0314
MACE	0.934308	0.0341564		MACE	1.02911	0.152788									GFN2-xTB	19	0.0298889
MACE	1.00873	0.122067		MACE	1.00208	0.358092									GFN2-xTB	21	0.0316842
MACE	1.02001	0.210728		MACE	1.02931	1.18933									GFN2-xTB	22	0.0386486
MACE	1.083	0.0837611		MACE	0.996771	0.245401									GFN2-xTB	24	0.0436628
MACE	1.01138	0.159818		MACE	1.00315	0.0532258									GFN2-xTB	13	0.0195082
MACE	0.959572	0.0494232		MACE	0.920072	0.0102727									GFN2-xTB	15	0.0253571
MACE	0.970891	0.0444088		MACE	1.03665	0.0352228									GFN2-xTB	16	0.0310976
MACE	0.958321	0.0524469		MACE	1.01386	0.737916									GFN2-xTB	19	0.0354054
MACE	1.00563	0.285707		MACE	1.03992	0.904814									GFN2-xTB	15	0.0174545
MACE	0.992022	0.240049		MACE	0.88415	4.11069									GFN2-xTB	14	0.0178125
MACE	1.02192	0.0487393		MACE	1.08353	0.227876									GFN2-xTB	26	0.0437267
MACE	1.00023	0.948586		MACE	0.994416	9.79246									GFN2-xTB	18	0.0222951
MACE	0.973083	0.0309051		MACE	1.04433	0.0727213									GFN2-xTB	26	0.0325
MACE	1.00788	0.0097786		MACE	0.958404	0.128712									GFN2-xTB	32	0.0494161
MACE	1.02358	0.0289457		MACE	1.02451	0.153158									GFN2-xTB	26	0.0421569
MACE	0.990832	0.05279		MACE	0.957863	0.535536									GFN2-xTB	21	0.0280612
MACE	0.94514	0.0266399		MACE	0.975049	0.375713									GFN2-xTB	36	0.0761111
MACE	1.02637	0.073202		MACE	1.07656	0.172253									GFN2-xTB	27	0.0452083
MACE	0.91813	0.863294		MACE	0.992373	1.35168									GFN2-xTB	17	0.0230769
MACE	1.10235	0.02351		MACE	1.0087	0.443039									GFN2-xTB	18	0.0272549
MACE	1.04615	0.0467838		MACE	1.0348	0.347305									GFN2-xTB	15	0.0216
MACE	0.974151	0.0608064		MACE	1.01983	0.377737									GFN2-xTB	20	0.0349612
MACE	1.0362	0.12421		MACE	1.00602	0.317068									GFN2-xTB	31	0.0580556
MACE	0.974645	0.0402665		MACE	1.0146	0.419681									GFN2-xTB	24	0.0294937
MACE	1.04302	0.0357852		MACE	1.09614	0.749556									GFN2-xTB	27	0.0383784
MACE	0.902343	0.0470834		MACE	0.997695	0.387709									GFN2-xTB	19	0.0265753
MACE	0.9844	0.0483214		MACE	1.00804	0.611073									GFN2-xTB	28	0.0499115
MACE	0.964741	0.78141		MACE	1.04203	3.35767									GFN2-xTB	26	0.0405051
MACE	0.98459	0.048421		MACE	1.04422	0.436633									GFN2-xTB	21	0.0311224
MACE	0.982039	0.717762		MACE	1.04748	1.51589									GFN2-xTB	21	0.03625
MACE	1.03654	0.0702587		MACE	1.02555	0.132921									GFN2-xTB	27	0.0412821
MACE	0.969506	0.045308		MACE	0.95428	0.892192									GFN2-xTB	13	0.0173585
MACE	1.02399	0.338531		MACE	1.06534	1.63774									GFN2-xTB	13	0.0193827
MACE	0.974236	0.157094		MACE	0.954146	0.257095									GFN2-xTB	32	0.0616923
MACE	1.01861	0.106769		MACE	1.01211	0.162189									GFN2-xTB	39	0.0773333
MACE	0.946525	0.0543101		MACE	0.969829	0.426369									GFN2-xTB	14	0.0201316
MACE	0.927464	0.210411		MACE	0.997434	0.452951									GFN2-xTB	21	0.0257447
MACE	0.978213	0.094145		MACE	1.01315	0.688567									GFN2-xTB	26	0.037027
MACE	1.03316	0.117268		MACE	1.01285	0.0513583									GFN2-xTB	7	0.0416667
MACE	0.999059	0.0474341		MACE	1.01688	0.0289393									GFN2-xTB	14	0.0184483
MACE	0.972608	0.101329		MACE	1.06455	1.45579									GFN2-xTB	26	0.0445872
MACE	1.03629	0.0264739		MACE	1.01814	0.00210402									GFN2-xTB	23	0.0389256
MACE	0.960081	0.0815571		MACE	0.990234	0.594295									GFN2-xTB	28	0.044
MACE	1.01189	0.0443261		MACE	1.03856	0.516685									GFN2-xTB	19	0.0280952
MACE	0.974661	0.097526		MACE	1.04758	1.07719									GFN2-xTB	19	0.0229825
MACE	1.07298	0.0557574		MACE	0.950896	0.325651									GFN2-xTB	16	0.0241463
MACE	0.934954	0.256429		MACE	1.0239	0.0759714									GFN2-xTB	16	0.0211111
MACE	1.01566	1.04709		MACE	1.02805	4.40314									GFN2-xTB	10	0.0192857
MACE	1.03995	0.088364		MACE	0.988097	0.498142									GFN2-xTB	9	0.0289474
MACE	0.989442	0.183753		MACE	1.05503	0.326284									GFN2-xTB	11	0.0162025
MACE	1.02109	0.167016		MACE	0.993998	0.608823									GFN2-xTB	25	0.0333065
MACE	0.973949	0.321544		MACE	1.00502	2.11583									GFN2-xTB	18	0.0253261
MACE	1.03047	0.12057		MACE	0.993077	0.0936949									GFN2-xTB	13	0.01625
MACE	1.00376	0.0712303		MACE	1.00062	0.148656									GFN2-xTB	27	0.0469364
MACE	0.982596	0.226257		MACE	0.956149	0.82005									GFN2-xTB	23	0.0340698
MACE	0.939666	0.0309339		MACE	0.942398	0.0334815									GFN2-xTB	33	0.0509091
MACE	0.975586	0.0917585		MACE	1.06378	0.303838									GFN2-xTB	17	0.0221311
MACE	0.932872	0.0525575		MACE	0.966122	0.52									GFN2-xTB	21	0.0298958
MACE	1.0231	0.10555		MACE	0.960344	0.145215									GFN2-xTB	30	0.0473451
MACE	0.971528	0.0588917		MACE	0.913864	0.219741									GFN2-xTB	25	0.0387248
MACE	0.995165	1.21838		MACE	0.974442	17.1602									GFN2-xTB	13	0.0183333
MACE	1.05147	0.542629		MACE	0.947076	1.25169									GFN2-xTB	31	0.0488182
MACE	1.072	0.045215		MACE	1.06568	1.27217									GFN2-xTB	31	0.0483871
MACE	0.973761	0.0342381		MACE	1.04039	0.238552									GFN2-xTB	20	0.02625
MACE	0.966006	0.0253026		MACE	0.972474	0.329188									GFN2-xTB	28	0.0480392
MACE	1.03218	0.0273196		MACE	1.0901	0.0307797									GFN2-xTB	22	0.029589
MACE	1.03042	0.0489738		MACE	1.03927	0.547863									GFN2-xTB	27	0.0426282
MACE	1.01128	0.0947352		MACE	0.987007	0.0835981									GFN2-xTB	24	0.0313158
MACE	0.991196	0.144825		MACE	0.900024	0.250818									GFN2-xTB	15	0.0183333
MACE	0.972575	0.15006		MACE	1.09164	0.31522									GFN2-xTB	26	0.040596
MACE	0.98434	0.186054		MACE	0.944417	1.27352									GFN2-xTB	20	0.0263636
MACE	1.08379	0.00297764		MACE	0.934184	0.0341037									GFN2-xTB	8	0.0354286
MACE	0.980695	0.597233		MACE	1.0409	0.754009									GFN2-xTB	11	0.014697
MACE	1.00673	0.0685328		MACE	1.09759	0.520246									GFN2-xTB	18	0.0278481
MACE	0.967318	0.063938		MACE	1.05537	0.508766									GFN2-xTB	25	0.0316842
MACE	1.01321	0.0779012		MACE	1.02256	1.14748									GFN2-xTB	21	0.0267033
MACE	0.965019	0.0412278		MACE	1.02379	0.480931									GFN2-xTB	21	0.0291579
MACE	0.971986	0.204713		MACE	1.03414	0.901116									GFN2-xTB	41	0.0684795
MACE	0.979349	0.0744807		MACE	1.03036	0.401694									GFN2-xTB	18	0.0282036
MACE	1.00766	0.0337916		MACE	1.01125	0.0414227									GFN2-xTB	19	0.0291339
MACE	0.994446	1.82192		MACE	1.00417	0.708174									GFN2-xTB	22	0.0304444
MACE	1.04924	0.13811		MACE	0.997496	0.219347									GFN2-xTB	18	0.0207229
MACE	1.03748	0.14594		MACE	0.969841	0.13862									GFN2-xTB	16	0.0269697
MACE	1.01411	0.0627894		MACE	0.988773	0.0814256									GFN2-xTB	22	0.0244667
MACE	1.04724	0.0467333		MACE	0.932282	0.135277									GFN2-xTB	12	0.0298936
MACE	0.99598	0.177904		MACE	0.996066	0.0598542									GFN2-xTB	23	0.031358
MACE	0.974065	0.421951		MACE	0.960456	0.655022									GFN2-xTB	31	0.0590431
MACE	1.02291	0.044133		MACE	0.955856	0.431174									GFN2-xTB	24	0.0313542
MACE	0.99224	0.0466848		MACE	1.0072	0.15864									GFN2-xTB	32	0.057947
MACE	1.00157	0.0470096		MACE	1.05568	0.0107583									GFN2-xTB	23	0.0318889
MACE	1.00156	0.0670363		MACE	1.03673	1.18542									GFN2-xTB	25	0.040219
MACE	1.0397	0.970121		MACE	0.93718	2.17904									GFN2-xTB	22	0.0345902
MACE	1.05344	0.226545		MACE	0.960415	0.828015									GFN2-xTB	25	0.0368966
MACE	0.988284	0.0831544		MACE	1.03763	0.0374664									GFN2-xTB	18	0.0223077
MACE	0.992577	1.26099		MACE	0.960701	14.0872									GFN2-xTB	13	0.0158929
MACE	1.05198	0.042411		MACE	0.991015	0.278074									GFN2-xTB	18	0.0262162
MACE	0.891951	0.112858		MACE	1.022	0.545073									GFN2-xTB	14	0.0176471
MACE	0.972471	0.00758317		MACE	0.961266	0.426741									GFN2-xTB	22	0.0282828
MACE	1.005	0.661776		MACE	1.00422	0.837892									GFN2-xTB	17	0.0213043
MACE	1.01994	0.178258		MACE	0.946639	0.362074									GFN2-xTB	25	0.0362609
MACE	0.93909	0.128923		MACE	0.975945	2.39131									GFN2-xTB	12	0.0141176
MACE	1.0537	0.117088		MACE	1.01279	0.16082									GFN2-xTB	29	0.0487
MACE	1.04154	0.058999		MACE	0.93628	0.491448									GFN2-xTB	26	0.0430233
MACE	1.02056	0.75607		MACE	1.01762	1.44415									GFN2-xTB	23	0.0362069
MACE	0.991527	0.0484901		MACE	0.999214	0.0855589									GFN2-xTB	29	0.0419266
MACE	0.948981	0.0246606		MACE	1.0221	0.0316837									GFN2-xTB	29	0.0481529
MACE	0.986057	0.0695075		MACE	1.00896	0.224327									GFN2-xTB	27	0.0468224
MACE	0.967614	0.0506835		MACE	1.05457	0.26957									GFN2-xTB	28	0.0475862
MACE	0.967793	0.08031		MACE	1.00501	0.825184									GFN2-xTB	29	0.0531073
MACE	0.911899	0.0353089		MACE	0.982824	0.468065									GFN2-xTB	28	0.0480347
MACE	0.972716	0.0238238		MACE	1.00489	0.151891									GFN2-xTB	10	0.0165854
MACE	1.03692	0.0384305		MACE	1.02173	0.404756									GFN2-xTB	22	0.0329134
MACE	1.00813	0.0307568		MACE	1.00195	0.486796									GFN2-xTB	10	0.0141379
MACE	1.04487	0.0927962		MACE	1.00162	0.436732									GFN2-xTB	11	0.0137931
MACE	1.00768	0.113902		MACE	0.97192	0.477629									GFN2-xTB	20	0.0261111
MACE	1.03522	0.0640686		MACE	0.973484	0.0414648									GFN2-xTB	21	0.0275
MACE	1.01574	0.0940815		MACE	0.943896	0.371213									GFN2-xTB	18	0.0370732
MACE	0.988376	0.118958		MACE	1.06998	0.809281									GFN2-xTB	15	0.0197619
MACE	1.05878	0.0558067		MACE	0.950245	1.34651									GFN2-xTB	18	0.0217105
MACE	0.984251	0.0598534		MACE	0.972284	0.734684									GFN2-xTB	21	0.0306186
MACE	1.01319	0.0348457		MACE	0.971264	0.485312									GFN2-xTB	15	0.0223457
MACE	0.966205	0.362813		MACE	1.0358	0.109358									GFN2-xTB	20	0.0318519
MACE	0.981202	0.10792		MACE	0.988202	0.229181									GFN2-xTB	23	0.0306818
MACE	1.02808	0.176957		MACE	1.04991	0.466224									GFN2-xTB	19	0.0251471
MACE	0.950673	0.0377613		MACE	0.97306	0.582812									GFN2-xTB	15	0.0222917
MACE	0.877601	0.0506918		MACE	1.01116	1.15859									GFN2-xTB	28	0.0461491
MACE	0.999443	0.0422114		MACE	0.966586	0.375385									GFN2-xTB	17	0.0217391
MACE	1.04717	0.32094		MACE	1.08581	0.071452									GFN2-xTB	19	0.0252381
MACE	1.00764	0.135359		MACE	0.952496	4.77647									GFN2-xTB	24	0.0470093
MACE	1.02669	1.63279		MACE	1.01239	0.335169									GFN2-xTB	23	0.04425
MACE	0.979645	0.0897221		MACE	1.02535	0.015999									GFN2-xTB	30	0.069023
MACE	1.05745	0.124755		MACE	1.01655	0.988314									GFN2-xTB	22	0.0270238
MACE	0.985617	0.345389		MACE	0.992588	0.279171									GFN2-xTB	21	0.0319388
MACE	1.03394	0.0555436		MACE	0.994807	0.30575									GFN2-xTB	18	0.0227536
MACE	0.978671	0.0939128		MACE	1.00175	0.0410038									GFN2-xTB	16	0.0208434
MACE	0.978926	0.074772		MACE	0.99412	0.123023									GFN2-xTB	20	0.0275904
MACE	1.00229	0.0545907		MACE	1.03856	0.769325									GFN2-xTB	29	0.0461224
MACE	1.07242	0.111199		MACE	1.08842	0.511524									GFN2-xTB	18	0.0240278
MACE	0.977411	0.0605359		MACE	0.9777	0.00771945									GFN2-xTB	41	0.0858462
MACE	0.989409	0.969721		MACE	0.945208	1.69379									GFN2-xTB	19	0.0273134
MACE	0.936834	0.0280445		MACE	0.996469	0.108512									GFN2-xTB	24	0.0326168
MACE	1.07314	0.13667		MACE	1.10319	1.4189									GFN2-xTB	19	0.0304255
MACE	1.01462	0.0426099		MACE	0.967853	0.524979									GFN2-xTB	15	0.0201613
MACE	1.00782	0.282579		MACE	1.06556	0.312148									GFN2-xTB	13	0.0174074
MACE	0.993419	0.0372473		MACE	1.06711	0.808999									GFN2-xTB	23	0.0321154
MACE	1.01808	0.0398223		MACE	0.977856	0.560155									GFN2-xTB	29	0.0585915
MACE	1.00448	0.285782		MACE	1.02276	0.478784									GFN2-xTB	27	0.0513793
MACE	0.948403	0.806788		MACE	1.06514	0.833174									GFN2-xTB	29	0.0520979
MACE	1.03518	0.188823		MACE	0.984835	0.25698									GFN2-xTB	25	0.0411702
MACE	0.973196	0.035925		MACE	0.991857	1.04523									GFN2-xTB	31	0.0662759
MACE	1.05465	0.0138489		MACE	0.976733	0.0644838									GFN2-xTB	17	0.020597
MACE	1.0106	0.201373		MACE	0.95941	0.30193									GFN2-xTB	20	0.0255263
MACE	1.04544	0.137683		MACE	0.974029	0.0587803									GFN2-xTB	10	0.0172
MACE	1.0829	0.0483129		MACE	0.951042	0.118686									GFN2-xTB	21	0.0254412
MACE	0.950301	0.211436		MACE	1.00136	0.36335									GFN2-xTB	27	0.0376316
MACE	0.999507	0.0233779		MACE	0.969201	0.832198									GFN2-xTB	25	0.0368056
MACE	0.98063	0.0383977		MACE	1.00935	0.164633									GFN2-xTB	19	0.039633
MACE	0.923236	0.025126		MACE	0.937764	0.164968									GFN2-xTB	24	0.0318085
MACE	1.00646	0.0384605		MACE	1.01324	1.42336									GFN2-xTB	30	0.0477987
MACE	0.986768	0.413479		MACE	1.03334	7.34073									GFN2-xTB	32	0.051
MACE	1.02635	0.0522178		MACE	0.920251	0.0823111									GFN2-xTB	17	0.0206154
MACE	1.00361	0.153798		MACE	1.01496	2.63391									GFN2-xTB	22	0.0443519
MACE	1.01885	0.169187		MACE	1.04911	0.447856									GFN2-xTB	25	0.0436471
MACE	0.905012	0.0584834		MACE	0.951614	0.409741									GFN2-xTB	16	0.0207937
MACE	0.956535	0.0558358		MACE	1.0669	0.785445									GFN2-xTB	17	0.020625
MACE	1.0019	0.0305007		MACE	1.01676	0.78518									GFN2-xTB	24	0.0407143
MACE	1.04535	0.545669		MACE	0.9718	0.273382									GFN2-xTB	18	0.022
MACE	0.992178	0.468134		MACE	0.997769	0.303									GFN2-xTB	18	0.0216
MACE	0.964185	0.0520526		MACE	1.02233	0.347408									GFN2-xTB	10	0.0120833
MACE	1.0369	0.162205		MACE	1.00304	0.749531									GFN2-xTB	36	0.0755319
MACE	0.96932	0.195805		MACE	1.02155	0.97469									GFN2-xTB	20	0.0325581
MACE	0.985169	0.100468		MACE	0.963173	0.00269381									GFN2-xTB	21	0.0315385
MACE	1.00123	0.0938836		MACE	1.00677	1.12464									GFN2-xTB	28	0.0562238
MACE	1.05855	0.0335588		MACE	0.943451	0.110216									GFN2-xTB	18	0.0277922
MACE	1.01888	0.0580891		MACE	0.995551	0.352249									GFN2-xTB	27	0.045463
MACE	1.00759	0.154475		MACE	0.963844	1.20001									GFN2-xTB	12	0.0161702
MACE	1.01904	0.254544		MACE	0.970579	1.0005									GFN2-xTB	31	0.0536041
MACE	0.922085	0.0128465		MACE	1.04944	0.0117151									GFN2-xTB	19	0.0248958
MACE	0.976298	0.0307101		MACE	1.04365	0.212043									GFN2-xTB	29	0.0429688
MACE	1.06695	0.159062		MACE	1.02437	0.899319									GFN2-xTB	24	0.0329167
MACE	0.965595	0.0508001		MACE	0.956307	0.186063									GFN2-xTB	30	0.0456364
MACE	0.967185	1.25373		MACE	0.987344	5.65466									GFN2-xTB	14	0.0187654
MACE	0.960266	0.120827		MACE	1.04852	0.431163									GFN2-xTB	19	0.0237037
MACE	1.00529	0.0164116		MACE	1.00567	0.179945									GFN2-xTB	11	0.0164815
MACE	1.0496	0.0160726		MACE	1.09277	0.0729235									GFN2-xTB	41	0.0880473
MACE	0.981328	0.0409837		MACE	1.01573	0.467294									GFN2-xTB	25	0.0361364
MACE	1.04471	0.4405		MACE	1.00768	1.47989									GFN2-xTB	29	0.0422619
MACE	0.92159	0.217301		MACE	0.987635	4.33063									GFN2-xTB	27	0.0445536
MACE	1.00427	0.0787578		MACE	1.00534	0.665127									GFN2-xTB	28	0.0467969
MACE	1.03022	0.185317		MACE	0.993901	0.71319									GFN2-xTB	24	0.0360127
MACE	1.01672	0.127592		MACE	1.02832	0.157764									GFN2-xTB	18	0.0261798
MACE	1.00854	0.10901		MACE	1.03827	0.433343									GFN2-xTB	15	0.0183636
MACE	1.04988	0.0679903		MACE	0.96856	0.430933									GFN2-xTB	16	0.0207143
MACE	1.02196	0.0796589		MACE	0.946751	0.166038									GFN2-xTB	27	0.0455789
MACE	1.04466	0.139793		MACE	0.926552	2.67778									GFN2-xTB	26	0.0428387
MACE	1.00068	0.106337		MACE	1.02032	0.55418									GFN2-xTB	16	0.0232877
MACE	0.990698	0.0505215		MACE	0.955865	0.0646673									GFN2-xTB	33	0.0476238
MACE	1.05339	0.0241283		MACE	0.913884	0.0121621									GFN2-xTB	25	0.0331008
MACE	0.953024	0.070343		MACE	1.01554	0.583155									GFN2-xTB	16	0.0242222
MACE	1.07071	0.0755258		MACE	1.09972	0.242488									GFN2-xTB	27	0.0426506
MACE	1.01507	0.0758041		MACE	0.999757	0.85675									GFN2-xTB	18	0.0206667
MACE	1.05131	0.0441546		MACE	1.03354	0.473629									GFN2-xTB	16	0.0190769
MACE	1.03774	0.129314		MACE	1.00327	0.401969									GFN2-xTB	22	0.0301923
MACE	0.998918	0.0676885		MACE	0.996044	0.908315									GFN2-xTB	19	0.0231967
MACE	1.05796	0.142135		MACE	1.03676	0.00833047									GFN2-xTB	10	0.0145455
MACE	1.00208	0.302409		MACE	0.988389	0.599031									GFN2-xTB	21	0.0256364
MACE	0.971046	0.0360548		MACE	1.0107	0.221479									GFN2-xTB	26	0.043314
MACE	0.952526	0.0398703		MACE	1.01287	2.14615									GFN2-xTB	28	0.0416667
MACE	0.965626	0.6395		MACE	0.973276	0.516789									GFN2-xTB	16	0.0192982
MACE	0.957002	0.0693		MACE	1.03968	0.678564									GFN2-xTB	14	0.0193333
MACE	0.9625	0.0898269		MACE	0.993002	1.29886									GFN2-xTB	25	0.0366316
MACE	1.01477	0.026381		MACE	0.96977	0.2063									GFN2-xTB	17	0.0241346
MACE	1.02266	0.133077		MACE	1.02146	0.338372									GFN2-xTB	10	0.0159524
MACE	1.0746	0.0254349		MACE	0.964061	0.42964									GFN2-xTB	26	0.045102
MACE	1.00658	0.0416898		MACE	1.00113	0.349014									GFN2-xTB	16	0.0228972
MACE	0.990967	0.0517087		MACE	0.999635	0.520743									GFN2-xTB	26	0.0376471
MACE	0.985139	0.0424724		MACE	1.04344	0.358897									GFN2-xTB	14	0.0245
MACE	1.00967	0.0418403		MACE	1.01899	0.157691									GFN2-xTB	28	0.0386777
MACE	0.985644	0.0182784		MACE	0.998999	0.108259									GFN2-xTB	16	0.021134
MACE	1.03714	0.81203		MACE	1.03271	5.62857									GFN2-xTB	26	0.0363265
MACE	0.962417	0.101932		MACE	1.05561	0.146264									GFN2-xTB	26	0.0400671
MACE	0.950325	0.0366078		MACE	1.02231	0.711147									GFN2-xTB	24	0.0368
MACE	1.01929	0.101298		MACE	1.00041	1.71276									GFN2-xTB	26	0.0304878
MACE	1.01979	0.0384708		MACE	0.947527	0.076644									GFN2-xTB	31	0.0543902
MACE	0.956594	0.0181849		MACE	0.957395	1.75847									GFN2-xTB	26	0.0376667
MACE	0.969232	0.115264		MACE	0.987791	0.283219									GFN2-xTB	26	0.0382192
MACE	0.931572	0.0512746		MACE	0.97562	0.0181025									GFN2-xTB	25	0.0395105
MACE	1.02582	0.225065		MACE	0.992521	2.52183									GFN2-xTB	13	0.0143137
MACE	0.934711	0.184362		MACE	1.00227	0.564115									GFN2-xTB	14	0.017551
MACE	1.03757	0.141593		MACE	1.02119	0.330166									GFN2-xTB	22	0.0275758
MACE	0.936862	0.0403047		MACE	0.99718	0.454194									GFN2-xTB	13	0.015814
MACE	0.999672	0.0647852		MACE	1.01946	0.445915									GFN2-xTB	23	0.0309677
MACE	0.967082	0.277886		MACE	1.00258	0.323929									GFN2-xTB	13	0.0187179
MACE	1.03044	0.0282029		MACE	0.920981	0.264168									GFN2-xTB	16	0.0221348
MACE	1.02713	0.101829		MACE	0.962427	0.44805									GFN2-xTB	16	0.0215385
MACE	0.974505	0.410059		MACE	0.994236	0.844163									GFN2-xTB	27	0.0352727
MACE	1.01814	0.230311		MACE	0.951612	0.64651									GFN2-xTB	14	0.0167308
MACE	1.02405	0.653157		MACE	1.024	0.398159									GFN2-xTB	16	0.0185185
MACE	1.0235	0.0958148		MACE	1.06123	0.0357501									GFN2-xTB	23	0.0273563
MACE	0.944179	0.135916		MACE	1.04875	0.369733									GFN2-xTB	22	0.0307407
MACE	0.965329	0.121839		MACE	0.991462	0.342767									GFN2-xTB	24	0.0314458
MACE	0.925913	0.0553881		MACE	1.05963	0.0591836									GFN2-xTB	26	0.0397531
MACE	1.03889	0.145203		MACE	1.00595	2.18507									GFN2-xTB	40	0.0777165
MACE	1.04066	0.0937721		MACE	0.986517	0.236168									GFN2-xTB	13	0.0205714
MACE	1.02279	0.960462		MACE	0.975464	7.67862									GFN2-xTB	19	0.0236905
MACE	1.01909	0.703006		MACE	0.987901	1.1656									GFN2-xTB	26	0.0389764
MACE	1.00001	0.463308		MACE	0.984473	1.08387									GFN2-xTB	32	0.0611732
MACE	0.965553	0.365253		MACE	1.00682	1.1151									GFN2-xTB	24	0.04
MACE	1.00547	0.065424		MACE	1.00642	0.00529256									GFN2-xTB	25	0.0409259
MACE	1.00498	0.112739		MACE	1.00012	4.66373									GFN2-xTB	26	0.0383036
MACE	0.949798	0.130908		MACE	1.01748	1.15194									GFN2-xTB	24	0.0342857
MACE	0.923213	0.114656		MACE	1.04763	0.319808									GFN2-xTB	14	0.0166667
MACE	1.00404	0.503733		MACE	1.03798	0.14835									GFN2-xTB	28	0.0492437
MACE	0.979134	0.0679466		MACE	0.940604	0.0444248									GFN2-xTB	24	0.0378947
MACE	1.03365	0.121976		MACE	0.897843	0.123019									GFN2-xTB	32	0.0501176
MACE	0.957893	0.0942835		MACE	1.03737	0.125476									GFN2-xTB	25	0.035
MACE	1.01195	0.11597		MACE	0.945325	1.11096									GFN2-xTB	24	0.0331579
MACE	0.936265	0.92403		MACE	0.991009	2.29456									GFN2-xTB	14	0.0164286
MACE	0.967386	0.0702092		MACE	0.953195	0.306588									GFN2-xTB	18	0.0216667
MACE	1.03219	0.154164		MACE	0.927921	0.655693									GFN2-xTB	33	0.0614634
MACE	1.04828	0.0387209		MACE	1.02166	1.33776									GFN2-xTB	15	0.0192063
MACE	1.02616	0.0189665		MACE	1.03037	0.0853795									GFN2-xTB	20	0.0285484
MACE	1.02805	0.0325337		MACE	0.97694	0.0684454									GFN2-xTB	19	0.0272727
MACE	0.965783	0.0489177		MACE	0.896358	0.164035									GFN2-xTB	45	0.115188
MACE	0.995387	0.48917		MACE	0.97815	0.970206									GFN2-xTB	19	0.0338767
MACE	0.990821	0.366241		MACE	1.01567	1.41936									GFN2-xTB	26	0.0307143
MACE	0.990753	0.0619028		MACE	0.940844	0.177023									GFN2-xTB	16	0.0190476
MACE	1.02548	0.0495056		MACE	1.00733	0.381411									GFN2-xTB	19	0.0281633
MACE	1.00648	0.0622174		MACE	0.999388	0.0271544									GFN2-xTB	17	0.0204839
MACE	0.891344	0.0877276		MACE	1.02317	0.0297511									GFN2-xTB	30	0.0515432
MACE	1.00099	0.0904228		MACE	1.00478	0.135593									GFN2-xTB	15	0.0274468
MACE	1.04425	0.0828102		MACE	0.961077	0.559704									GFN2-xTB	17	0.02
MACE	1.02058	0.0537105		MACE	1.04786	0.137835									GFN2-xTB	43	0.101719
MACE	1.01152	0.109702		MACE	0.993659	0.833788									GFN2-xTB	26	0.0435385
MACE	1.02763	1.15493		MACE	0.998908	0.160351									GFN2-xTB	15	0.0228333
MACE	0.943804	0.137559		MACE	0.962669	0.124867									GFN2-xTB	22	0.0334783
MACE	0.993321	0.144766		MACE	0.982269	0.720609									GFN2-xTB	32	0.0559615
MACE	0.90994	0.0161574		MACE	0.964608	0.0990522									GFN2-xTB	24	0.0316129
MACE	1.02362	0.0388515		MACE	0.993082	0.934306									GFN2-xTB	21	0.0333333
MACE	1.04357	0.0530108		MACE	1.06847	0.119306									GFN2-xTB	20	0.0261628
MACE	0.97835	0.0882832		MACE	0.945124	2.21419									GFN2-xTB	28	0.0536957
MACE	1.01305	0.179067		MACE	0.935458	0.0102985									GFN2-xTB	35	0.0632934
MACE	1.06812	0.018952		MACE	1.05885	0.433853									GFN2-xTB	16	0.0246364
MACE	1.06158	0.409336		MACE	0.991627	6.97674									GFN2-xTB	23	0.0247191
MACE	1.01052	0.0586967		MACE	0.973237	0.318329									GFN2-xTB	14	0.0177778
MACE	0.984151	0.0613692		MACE	1.0416	0.138403									GFN2-xTB	17	0.0198182
MACE	0.95418	0.193435		MACE	0.975775	1.23761									GFN2-xTB	25	0.0410619
MACE	1.03372	0.0656057		MACE	1.07304	0.133286									GFN2-xTB	16	0.0210976
MACE	0.982764	0.239817		MACE	1.02712	1.06888									GFN2-xTB	17	0.0178947
MACE	1.02524	0.0689243		MACE	0.980484	1.66975									GFN2-xTB	20	0.0292308
MACE	1.02777	0.0964039		MACE	1.08629	0.50186									GFN2-xTB	12	0.0138095
MACE	0.996748	0.0343926		MACE	0.975771	0.847015									GFN2-xTB	21	0.0333333
MACE	0.961783	0.02852		MACE	1.02968	0.125434									GFN2-xTB	22	0.0347561
MACE	0.988946	0.121148		MACE	1.01197	0.0934219									GFN2-xTB	30	0.0458678
MACE	1.00854	0.150526		MACE	1.05207	0.607881									GFN2-xTB	18	0.0204167
MACE	1.04692	0.0239072		MACE	1.06246	0.101012									GFN2-xTB	21	0.0315789
MACE	1.03528	0.0384026		MACE	1.00128	0.551314									GFN2-xTB	29	0.044386
MACE	0.955802	0.0319985		MACE	0.969863	0.698135									GFN2-xTB	25	0.0291
MACE	1.03715	0.0395975		MACE	1.0184	1.13283									GFN2-xTB	18	0.0252336
MACE	1.06735	0.0897151		MACE	0.972891	1.84454									GFN2-xTB	19	0.0231884
MACE	0.976053	0.0166549		MACE	1.08054	0.771405									GFN2-xTB	19	0.0236842
MACE	0.953751	0.681662		MACE	1.00546	1.41573									GFN2-xTB	21	0.0301205
MACE	0.991851	0.286978		MACE	0.985387	0.426268									GFN2-xTB	26	0.038843
MACE	0.925285	0.0479518		MACE	1.00739	0.0699885									GFN2-xTB	18	0.0223529
MACE	1.03595	0.0308651		MACE	0.946115	0.327945									GFN2-xTB	20	0.0270874
MACE	0.943823	0.232711		MACE	0.961135	0.882861									GFN2-xTB	11	0.014
MACE	1.06202	0.127376		MACE	1.04802	0.468922									GFN2-xTB	24	0.0348214
MACE	0.963906	0.0711349		MACE	0.973724	0.35683									GFN2-xTB	14	0.0251852
MACE	0.995836	0.0358742		MACE	0.958124	1.49379									GFN2-xTB	31	0.0565217
MACE	0.975011	0.0501082		MACE	1.02147	0.583531									GFN2-xTB	19	0.0270192
MACE	0.975726	0.159813		MACE	1.04743	1.79709									GFN2-xTB	22	0.0317797
MACE	1.01738	0.119483		MACE	1.02876	0.031166									GFN2-xTB	22	0.0343478
MACE	0.973816	0.062838		MACE	1.03984	1.02031									GFN2-xTB	30	0.05125
MACE	0.989824	0.459567		MACE	0.969728	0.00530849									GFN2-xTB	32	0.0497143
MACE	1.0989	0.0661517		MACE	0.943128	0.387788									GFN2-xTB	33	0.0661184
MACE	1.02719	0.035711		MACE	1.06005	0.0910428									GFN2-xTB	13	0.0220408
MACE	0.924333	0.0585243		MACE	0.987093	0.45442									GFN2-xTB	14	0.0168852
MACE	0.982725	0.0588472		MACE	0.989967	0.54535									GFN2-xTB	17	0.0208621
MACE	1.01201	0.467244		MACE	1.05313	0.512886									GFN2-xTB	30	0.0461702
MACE	0.974317	0.0409767		MACE	1.02225	0.46074									GFN2-xTB	17	0.0207813
MACE	1.00678	0.266257		MACE	1.01824	0.0672838									GFN2-xTB	15	0.019403
MACE	0.954758	0.086576		MACE	1.0866	0.517907									GFN2-xTB	20	0.0266667
MACE	1.00218	0.383528		MACE	0.974259	0.252145									GFN2-xTB	18	0.0231667
MACE	1.01798	0.0678446		MACE	1.03711	0.578383									GFN2-xTB	26	0.0355072
MACE	1.02524	0.461398		MACE	1.00228	0.468692									GFN2-xTB	29	0.0370588
MACE	0.962502	0.0371883		MACE	1.01074	0.171126									GFN2-xTB	19	0.027193
MACE	0.979901	0.133624		MACE	1.06114	1.44611									GFN2-xTB	44	0.0966423
MACE	1.03992	0.059271		MACE	1.02031	0.0327027									GFN2-xTB	24	0.0398507
MACE	1.0298	0.514618		MACE	1.02153	0.328112									GFN2-xTB	22	0.0266216
MACE	0.979087	0.150749		MACE	1.0429	2.35006									GFN2-xTB	21	0.0282796
MACE	0.973392	0.645014		MACE	0.985402	8.42944									GFN2-xTB	26	0.0382759
MACE	1.05305	2.88553		MACE	0.966432	7.5318									GFN2-xTB	23	0.0296154
MACE	1.03157	0.0414549		MACE	0.958208	0.23366									GFN2-xTB	24	0.0304211
MACE	0.987419	0.351151		MACE	0.921346	0.137092									GFN2-xTB	15	0.0177586
MACE	1.06565	0.0592841		MACE	1.08225	0.567275									GFN2-xTB	11	0.0145833
MACE	1.00329	0.0649491		MACE	0.955872	0.351194									GFN2-xTB	27	0.038951
MACE	0.977029	0.324352		MACE	0.99115	1.89437									GFN2-xTB	14	0.0172
MACE	1.00385	0.0711656		MACE	0.988927	0.356348									GFN2-xTB	15	0.0181081
MACE	1.04872	0.0617086		MACE	1.0123	0.120373									GFN2-xTB	25	0.0341975
MACE	1.02582	0.0684279		MACE	1.03263	0.178212									GFN2-xTB	21	0.0295181
MACE	0.926444	0.0554943		MACE	1.03442	0.194745									GFN2-xTB	22	0.0325253
MACE	0.990917	0.321195		MACE	0.976677	1.88036									GFN2-xTB	44	0.0967143
MACE	1.03126	0.0163624		MACE	0.993315	0.264593									GFN2-xTB	21	0.0265
MACE	0.968606	0.182946		MACE	1.0113	0.946338									GFN2-xTB	24	0.0380374
MACE	1.01742	0.0356716		MACE	0.990052	0.635705									GFN2-xTB	14	0.0184
MACE	1.12084	0.0608797		MACE	1.06429	0.353912									GFN2-xTB	20	0.0266292
MACE	1.01582	0.126286		MACE	1.01964	0.26355									GFN2-xTB	22	0.0341818
MACE	0.988781	0.106351		MACE	1.0294	0.185365									GFN2-xTB	12	0.0163077
MACE	0.974409	0.776239		MACE	1.02652	0.0965078									GFN2-xTB	30	0.0472222
MACE	0.984074	0.473458		MACE	1.04694	0.392327									GFN2-xTB	20	0.0282667
MACE	0.971291	0.0986382		MACE	1.00724	0.552123									GFN2-xTB	19	0.0222222
MACE	0.971051	0.102473		MACE	0.948127	0.386916									GFN2-xTB	25	0.0336364
MACE	1.03088	0.200666		MACE	1.01599	0.404616									GFN2-xTB	27	0.0425694
MACE	1.02069	0.0354766		MACE	0.973946	0.798796									GFN2-xTB	23	0.0315079
MACE	1.00285	0.399289		MACE	0.978855	0.2912									GFN2-xTB	26	0.037191
MACE	1.07549	0.123666		MACE	1.02345	0.594307									GFN2-xTB	24	0.0345161
MACE	1.0641	0.0775887		MACE	1.04953	0.342422									GFN2-xTB	20	0.0291667
MACE	1.06058	0.0635243		MACE	1.00085	0.911388									GFN2-xTB	22	0.0303937
MACE	0.986928	0.162011		MACE	1.01235	0.263689									GFN2-xTB	29	0.0443511
MACE	0.999098	0.155769		MACE	1.06809	0.420996									GFN2-xTB	21	0.0288043
MACE	1.02572	0.283709		MACE	1.00963	1.1266									GFN2-xTB	20	0.0313514
MACE	1.00517	1.10105		MACE	1.10407	1.41834									GFN2-xTB	22	0.0342982
MACE	1.01458	0.735914		MACE	1.02262	0.289136									GFN2-xTB	22	0.0260215
MACE	1.06382	0.0422832		MACE	0.929569	0.959323									GFN2-xTB	25	0.0347368
MACE	0.993059	0.0536082		MACE	1.03013	0.357876									GFN2-xTB	10	0.0194915
MACE	0.98132	0.691493		MACE	1.01525	1.48837									GFN2-xTB	16	0.0207353
MACE	0.9803	0.0808952		MACE	1.05159	2.34876									GFN2-xTB	26	0.0354023
MACE	1.0161	0.0134988		MACE	1.02693	0.536344									GFN2-xTB	20	0.0254545
MACE	1.03308	0.130691		MACE	0.994462	0.0124206									GFN2-xTB	26	0.0358889
MACE	0.989442	0.157816		MACE	0.951028	0.024827									GFN2-xTB	30	0.0489313
MACE	0.981092	0.0363138		MACE	0.991639	0.939258									GFN2-xTB	14	0.0202
MACE	0.950885	0.351042		MACE	0.965979	0.296166									GFN2-xTB	18	0.022
MACE	1.067	0.180068		MACE	0.976779	2.14946									GFN2-xTB	31	0.0539831
MACE	0.977943	0.0221935		MACE	1.02354	0.0411641									GFN2-xTB	15	0.0188889
MACE	1.00227	0.0563264		MACE	1.0668	0.226767									GFN2-xTB	18	0.0227869
MACE	1.03764	0.0778451		MACE	1.01579	0.201369									GFN2-xTB	25	0.0317
MACE	1.00937	1.11066		MACE	0.952165	2.76704									GFN2-xTB	28	0.0501508
MACE	1.00656	0.252254		MACE	1.01778	1.68556									GFN2-xTB	14	0.017069
MACE	1.02674	0.131498		MACE	1.04787	0.49544									GFN2-xTB	8	0.0138235
MACE	0.997438	0.244136		MACE	0.975609	0.650424									GFN2-xTB	20	0.0238272
MACE	1.06339	0.0648813		MACE	0.994639	0.0117457									GFN2-xTB	17	0.022875
MACE	1.03073	0.0974398		MACE	1.00059	0.379985									GFN2-xTB	26	0.0340708
MACE	0.945206	0.132292		MACE	0.968604	1.27045									GFN2-xTB	26	0.0402564
MACE	0.957522	0.0188047		MACE	1.02593	0.0799188									GFN2-xTB	27	0.0408743
MACE	1.01244	0.892604		MACE	0.995162	0.0136408									GFN2-xTB	17	0.0240909
MACE	1.00139	0.491159		MACE	1.01678	6.60767									GFN2-xTB	19	0.0225352
MACE	1.01759	0.0926592		MACE	0.9645	0.133309									GFN2-xTB	26	0.0413913
MACE	1.019	0.0688795		MACE	0.982502	1.238									GFN2-xTB	22	0.0277215
MACE	1.02403	0.0498321		MACE	1.0289	0.00394838									GFN2-xTB	17	0.0233673
MACE	0.952374	0.0247029		MACE	0.985087	0.0868497									GFN2-xTB	22	0.027125
MACE	1.00887	0.0391238		MACE	1.06908	1.45363									GFN2-xTB	21	0.0241304
MACE	1.03807	0.0369421		MACE	0.984015	0.255821									GFN2-xTB	28	0.0384932
MACE	0.943208	0.0514498		MACE	1.00899	0.528177									GFN2-xTB	20	0.0263303
MACE	1.02942	0.0424648		MACE	1.0373	0.584588									GFN2-xTB	21	0.0284615
MACE	1.03958	0.0513157		MACE	0.943265	0.53194									GFN2-xTB	18	0.021875
MACE	1.01618	0.0410333		MACE	0.929568	0.773118									GFN2-xTB	12	0.0163462
MACE	0.939871	0.177281		MACE	0.938974	1.0169									GFN2-xTB	13	0.019633
MACE	0.914006	0.0684425		MACE	1.0505	0.179507									GFN2-xTB	23	0.0382
MACE	1.0903	0.0277252		MACE	0.977926	0.122309									GFN2-xTB	31	0.0479245
MACE	1.03155	0.0910369		MACE	1.10233	1.0771									GFN2-xTB	31	0.0494017
MACE	1.04039	0.13101		MACE	0.97743	0.690086									GFN2-xTB	33	0.0495312
MACE	0.951004	0.043058		MACE	1.00738	0.0529484									GFN2-xTB	9	0.0161765
MACE	1.02713	0.101615		MACE	1.06168	0.319793									GFN2-xTB	18	0.0229114
MACE	0.999345	0.0127817		MACE	1.08024	0.344207									GFN2-xTB	26	0.0388235
MACE	1.09117	0.30536		MACE	1.08246	0.603568									GFN2-xTB	15	0.0180952
MACE	0.972879	0.115483		MACE	1.04833	0.388652									GFN2-xTB	24	0.0289381
[truncated: 1,220 more rows]

## Sheet: fig6
a						b
[truncated: 11 more rows]

## Sheet: fig7
b					c
[truncated: 14 more rows]

[truncated: 6 more sheets: fig8, Suppl. Fig. 1, Suppl. Fig. 2, Suppl. Fig. 3, Suppl. Fig. 4, Suppl. Fig. 5]
